# Supplementary material for: Causal effects of gut microbiome on hypertension: a Mendelian randomization study
Source: Front Microbiol. 2023 Nov 23;14:1276050. doi: 10.3389/fmicb.2023.1276050 (PMC10712025; doi:10.3389/fmicb.2023.1276050)
Supplement: Supplementary file 1 [file Table_1.xlsx]

## Sheet: Table List
Table S1 Selected Instrumental Variables for Significant Results in the Current Study
Table S2 MR Analysis Results of All Five Methods
Table S3 Reverse MR Analysis Results of All Five Methods

## Sheet: Table S1
outcome	exposure	SNP	effect_allele	other_allele	chr	pos	beta.exposure	beta.outcome	se.exposure	se.outcome	pval	Fval	proxy.outcome	target_snp.outcome	proxy_snp.outcome
systolic blood pressure || id:ieu-b-38	genus Odoribacter	rs10093869	A	G	8	1266824	-0.0577795	0.0444	0.0125389	0.0326	3.67441e-06	21.2337	NA	NA	NA
systolic blood pressure || id:ieu-b-38	genus Odoribacter	rs10423795	C	T	19	49523088	0.0550695	-0.0538	0.0121164	0.0318	6.57936e-06	20.6573	NA	NA	NA
systolic blood pressure || id:ieu-b-38	genus Odoribacter	rs28417404	A	G	14	70944224	-0.0726896	-0.0309	0.0161372	0.0424	3.68032e-06	20.2903	NA	NA	NA
systolic blood pressure || id:ieu-b-38	genus Odoribacter	rs4793970	A	G	17	46763962	-0.0576329	0.0777	0.0129154	0.0334	6.02696e-06	19.9125	NA	NA	NA
systolic blood pressure || id:ieu-b-38	genus Odoribacter	rs6856150	G	A	4	11907559	0.0881922	-0.0438	0.0194146	0.0524	6.0595e-06	20.6349	NA	NA	NA
systolic blood pressure || id:ieu-b-38	genus Odoribacter	rs74553962	T	G	8	69677480	0.121449	0.1813	0.0264106	0.0654	9.48684e-06	21.1461	NA	NA	NA
systolic blood pressure || id:ieu-b-38	genus Odoribacter	rs77779484	G	A	12	67655943	-0.133489	0.0387	0.0268526	0.065	6.56256e-07	24.7127	NA	NA	NA
systolic blood pressure || id:ieu-b-38	family Prevotellaceae	rs12057990	C	T	1	99474997	0.0589878	0.0314	0.0132268	0.0347	8.9748e-06	19.889	TRUE	rs12057990	rs6656740
systolic blood pressure || id:ieu-b-38	family Prevotellaceae	rs12118202	T	C	1	210681370	-0.0751986	0.091	0.0147265	0.037	5.54234e-07	26.0747	NA	NA	NA
systolic blood pressure || id:ieu-b-38	family Prevotellaceae	rs13069367	A	C	3	71801830	-0.0539768	0.0571	0.0119687	0.0316	7.39489e-06	20.3384	NA	NA	NA
systolic blood pressure || id:ieu-b-38	family Prevotellaceae	rs148376875	T	G	3	170126707	0.084515	-0.0987	0.0179163	0.0489	2.08029e-06	22.2521	NA	NA	NA
systolic blood pressure || id:ieu-b-38	family Prevotellaceae	rs2206482	T	G	20	9771109	-0.0569105	-0.0015	0.0117486	0.0302	1.30377e-06	23.4644	NA	NA	NA
systolic blood pressure || id:ieu-b-38	family Prevotellaceae	rs2278540	G	A	3	32408916	0.0554249	-0.029	0.0123265	0.0325	8.43592e-06	20.2177	NA	NA	NA
systolic blood pressure || id:ieu-b-38	family Prevotellaceae	rs3758087	T	C	8	23714609	0.0564199	0.0319	0.0124655	0.0323	8.60581e-06	20.4854	NA	NA	NA
systolic blood pressure || id:ieu-b-38	family Prevotellaceae	rs3860225	A	G	1	111161677	0.083936	-0.0339	0.0167936	0.0439	5.49682e-07	24.9809	NA	NA	NA
systolic blood pressure || id:ieu-b-38	family Prevotellaceae	rs4493272	T	C	2	118910912	-0.0604992	-0.0308	0.0118027	0.0306	3.02312e-07	26.2745	NA	NA	NA
systolic blood pressure || id:ieu-b-38	family Prevotellaceae	rs4685827	T	C	3	4864877	-0.0679529	-0.0212	0.0145407	0.0372	2.77192e-06	21.8396	NA	NA	NA
systolic blood pressure || id:ieu-b-38	family Prevotellaceae	rs7252711	A	G	19	17460999	-0.0740876	0.0262	0.0161926	0.0449	5.56586e-06	20.9343	NA	NA	NA
systolic blood pressure || id:ieu-b-38	family Prevotellaceae	rs7975087	C	A	12	21404832	-0.0601448	0.0625	0.0135454	0.0349	7.59459e-06	19.7157	NA	NA	NA
systolic blood pressure || id:ieu-b-38	family Prevotellaceae	rs912860	G	A	14	33706908	-0.229046	0.0594	0.0483124	0.0958	9.2992e-07	22.4765	NA	NA	NA
systolic blood pressure || id:ieu-b-38	family Prevotellaceae	rs9586501	G	A	13	105075823	0.0592681	-0.0993	0.0127329	0.0327	2.58988e-06	21.6663	NA	NA	NA
systolic blood pressure || id:ieu-b-38	family Prevotellaceae	rs9958960	G	A	18	63018983	-0.0914807	0.0206	0.0173611	0.0433	1.06324e-07	27.7653	NA	NA	NA
systolic blood pressure || id:ieu-b-38	family ClostridialesvadinBB60group	rs10517600	T	G	4	155632958	0.0626993	0.0256	0.0139364	0.0303	6.82768e-06	20.2406	NA	NA	NA
systolic blood pressure || id:ieu-b-38	family ClostridialesvadinBB60group	rs10904722	C	T	10	6714424	-0.0672314	0.0131	0.0147123	0.0325	5.04837e-06	20.8825	NA	NA	NA
systolic blood pressure || id:ieu-b-38	family ClostridialesvadinBB60group	rs118104867	C	T	8	123977538	0.214464	-0.1233	0.0455098	0.0708	3.43598e-06	22.2075	NA	NA	NA
systolic blood pressure || id:ieu-b-38	family ClostridialesvadinBB60group	rs13409132	A	G	2	205616346	-0.165419	-0.07	0.0352154	0.0678	4.37231e-06	22.0649	NA	NA	NA
systolic blood pressure || id:ieu-b-38	family ClostridialesvadinBB60group	rs17121075	G	A	14	85856796	0.0769254	-0.0458	0.0172234	0.0389	7.91417e-06	19.9482	NA	NA	NA
systolic blood pressure || id:ieu-b-38	family ClostridialesvadinBB60group	rs2191834	G	T	2	229942951	0.0746375	-0.0346	0.0159136	0.0347	2.50195e-06	21.9977	NA	NA	NA
systolic blood pressure || id:ieu-b-38	family ClostridialesvadinBB60group	rs28691777	C	T	17	58149405	0.137134	-0.1131	0.0266996	0.0608	6.95697e-07	26.3802	NA	NA	NA
systolic blood pressure || id:ieu-b-38	family ClostridialesvadinBB60group	rs34088226	A	G	5	4308946	-0.117807	-0.0185	0.026924	0.0605	7.66216e-06	19.1454	NA	NA	NA
systolic blood pressure || id:ieu-b-38	family ClostridialesvadinBB60group	rs55682560	C	T	15	87392290	-0.131519	0.0212	0.0261319	0.0559	4.97034e-07	25.3302	NA	NA	NA
systolic blood pressure || id:ieu-b-38	family ClostridialesvadinBB60group	rs6588624	G	A	1	56849539	-0.0662317	0.0157	0.0138147	0.0303	1.79287e-06	22.9853	NA	NA	NA
systolic blood pressure || id:ieu-b-38	family ClostridialesvadinBB60group	rs66714985	A	C	8	3305122	0.116908	-0.0027	0.0252447	0.0585	4.85334e-06	21.446	NA	NA	NA
systolic blood pressure || id:ieu-b-38	family ClostridialesvadinBB60group	rs7226487	A	G	18	74373125	-0.0643682	0.0872	0.0138701	0.0303	3.58282e-06	21.5368	NA	NA	NA
systolic blood pressure || id:ieu-b-38	family ClostridialesvadinBB60group	rs7538034	T	G	1	71391694	-0.078598	-0.103	0.0165982	0.037	2.36706e-06	22.4233	NA	NA	NA
systolic blood pressure || id:ieu-b-38	family ClostridialesvadinBB60group	rs7725895	A	G	5	142244898	-0.116224	0.1005	0.0240367	0.0597	3.94356e-06	23.3797	NA	NA	NA
systolic blood pressure || id:ieu-b-38	family ClostridialesvadinBB60group	rs989682	A	G	3	15564453	0.070194	-0.003	0.0155364	0.0333	6.8471e-06	20.4126	NA	NA	NA
systolic blood pressure || id:ieu-b-38	genus unknowngenus	rs10200320	C	T	2	197967710	0.0641139	0.054	0.0142769	0.0353	5.66074e-06	20.1667	NA	NA	NA
systolic blood pressure || id:ieu-b-38	genus unknowngenus	rs11195523	A	C	10	113086067	0.0689278	-0.025	0.0145351	0.0361	2.40123e-06	22.4882	NA	NA	NA
systolic blood pressure || id:ieu-b-38	genus unknowngenus	rs11684166	A	G	2	111817641	-0.0769635	-0.0565	0.0168349	0.0413	3.49119e-06	20.9002	NA	NA	NA
systolic blood pressure || id:ieu-b-38	genus unknowngenus	rs11809762	G	A	1	175159585	-0.0934634	0.1986	0.0190198	0.0475	1.68286e-06	24.1476	NA	NA	NA
systolic blood pressure || id:ieu-b-38	genus unknowngenus	rs11904514	G	A	2	26541158	-0.109498	-0.07	0.0249839	0.0609	7.89959e-06	19.2086	NA	NA	NA
systolic blood pressure || id:ieu-b-38	genus unknowngenus	rs12147596	C	T	14	104006716	-0.0719818	0.0851	0.0141609	0.0336	2.86206e-07	25.8383	NA	NA	NA
systolic blood pressure || id:ieu-b-38	genus unknowngenus	rs16823675	C	T	2	145173029	-0.0767515	0.1262	0.0149973	0.0365	2.33346e-07	26.1908	NA	NA	NA
systolic blood pressure || id:ieu-b-38	genus unknowngenus	rs17086536	C	A	6	124369748	-0.100851	0.0525	0.022432	0.054	3.36379e-06	20.2128	NA	NA	NA
systolic blood pressure || id:ieu-b-38	genus unknowngenus	rs2939766	A	G	11	41417982	-0.0591611	0.0099	0.013042	0.0313	7.01143e-06	20.577	NA	NA	NA
systolic blood pressure || id:ieu-b-38	genus unknowngenus	rs34985298	G	A	7	93746275	-0.0623526	0.0012	0.013772	0.0326	8.33749e-06	20.4982	NA	NA	NA
systolic blood pressure || id:ieu-b-38	genus unknowngenus	rs35740166	C	T	4	105068883	-0.112246	0.0198	0.0226824	0.0538	8.39977e-07	24.4884	NA	NA	NA
systolic blood pressure || id:ieu-b-38	genus unknowngenus	rs4644504	T	C	1	221985829	-0.0969321	0.0114	0.0216146	0.0541	5.81965e-06	20.1113	NA	NA	NA
systolic blood pressure || id:ieu-b-38	genus unknowngenus	rs72700702	T	C	15	35278445	-0.0917261	0.066	0.0189005	0.0445	1.59273e-06	23.5525	NA	NA	NA
systolic blood pressure || id:ieu-b-38	genus unknowngenus	rs76532867	T	C	12	94212918	0.112353	-0.0821	0.0242364	0.0557	2.55861e-06	21.4897	NA	NA	NA
systolic blood pressure || id:ieu-b-38	genus Prevotella7	rs118038478	A	G	16	47237609	0.205676	-0.1878	0.0468917	0.0585	7.85422e-06	19.2386	NA	NA	NA
systolic blood pressure || id:ieu-b-38	genus Prevotella7	rs12124567	A	G	1	3343802	-0.121281	0.17	0.0275017	0.036	9.48982e-06	19.4477	NA	NA	NA
systolic blood pressure || id:ieu-b-38	genus Prevotella7	rs12195431	T	C	6	91019654	0.196528	-0.0584	0.0442322	0.0583	8.72818e-06	19.7411	NA	NA	NA
systolic blood pressure || id:ieu-b-38	genus Prevotella7	rs2240542	C	T	2	242066314	0.12085	0.0427	0.0261776	0.0337	4.84146e-06	21.3124	NA	NA	NA
systolic blood pressure || id:ieu-b-38	genus Prevotella7	rs2918132	C	T	10	133000320	-0.114648	0.0287	0.0254916	0.0333	6.42409e-06	20.2275	NA	NA	NA
systolic blood pressure || id:ieu-b-38	genus Prevotella7	rs430270	A	C	3	60474379	0.139155	-0.0728	0.0297055	0.0386	2.86846e-06	21.9444	NA	NA	NA
systolic blood pressure || id:ieu-b-38	genus Prevotella7	rs57404562	C	A	2	12101762	0.155486	0.0384	0.0316057	0.0388	6.21576e-07	24.2022	NA	NA	NA
systolic blood pressure || id:ieu-b-38	genus Prevotella7	rs79263163	A	C	11	39821773	-0.143982	0.0224	0.031501	0.0404	7.51048e-06	20.8914	NA	NA	NA
systolic blood pressure || id:ieu-b-38	genus Prevotella7	rs9426434	T	C	1	29736216	-0.123657	0.0506	0.0278514	0.0357	9.71711e-06	19.7126	NA	NA	NA
systolic blood pressure || id:ieu-b-38	genus Prevotella7	rs9959718	G	A	18	71442664	0.133012	-0.0692	0.0275361	0.0349	1.90058e-06	23.3333	NA	NA	NA
systolic blood pressure || id:ieu-b-38	genus RikenellaceaeRC9gutgroup	rs12501673	A	G	4	163830516	0.116395	-0.0256	0.0262253	0.0323	6.28983e-06	19.6983	NA	NA	NA
systolic blood pressure || id:ieu-b-38	genus RikenellaceaeRC9gutgroup	rs17032291	T	C	4	155865671	-0.169579	-0.0158	0.0368251	0.0449	6.61004e-06	21.2057	NA	NA	NA
systolic blood pressure || id:ieu-b-38	genus RikenellaceaeRC9gutgroup	rs17582787	A	G	4	149562638	-0.157739	-0.0467	0.0339924	0.0429	3.55377e-06	21.5335	NA	NA	NA
systolic blood pressure || id:ieu-b-38	genus RikenellaceaeRC9gutgroup	rs2900503	G	T	9	112657543	-0.172329	-0.0519	0.0326671	0.0407	1.55282e-07	27.8289	NA	NA	NA
systolic blood pressure || id:ieu-b-38	genus RikenellaceaeRC9gutgroup	rs2998141	T	C	10	135010198	-0.136346	-0.0238	0.0293073	0.0394	4.42373e-06	21.644	NA	NA	NA
systolic blood pressure || id:ieu-b-38	genus RikenellaceaeRC9gutgroup	rs4270579	G	A	4	84698188	-0.118021	-0.0174	0.0271041	0.0337	5.45647e-06	18.9605	NA	NA	NA
systolic blood pressure || id:ieu-b-38	genus RikenellaceaeRC9gutgroup	rs7712231	A	G	5	31406285	0.156284	0.0429	0.0350462	0.0427	7.97036e-06	19.8859	NA	NA	NA
systolic blood pressure || id:ieu-b-38	genus RikenellaceaeRC9gutgroup	rs80309088	G	A	6	165668732	0.17405	0.0032	0.0383423	0.0465	4.55642e-06	20.6059	NA	NA	NA
systolic blood pressure || id:ieu-b-38	genus RikenellaceaeRC9gutgroup	rs9887954	G	A	1	164800873	-0.114849	-0.0364	0.0249013	0.0309	4.80801e-06	21.2723	NA	NA	NA
systolic blood pressure || id:ieu-b-38	genus Ruminococcus2	rs12406309	A	C	1	108074445	-0.063193	-0.0402	0.0142275	0.038	9.78953e-06	19.7277	NA	NA	NA
systolic blood pressure || id:ieu-b-38	genus Ruminococcus2	rs12986628	C	T	2	238103439	0.0665937	0.0218	0.0140168	0.0363	2.14202e-06	22.5719	NA	NA	NA
systolic blood pressure || id:ieu-b-38	genus Ruminococcus2	rs1819812	G	T	7	151435722	0.0842356	-0.1503	0.0184893	0.0507	5.28435e-06	20.7563	NA	NA	NA
systolic blood pressure || id:ieu-b-38	genus Ruminococcus2	rs2368224	T	G	2	182656416	0.199648	-0.0802	0.0438453	0.0848	3.6293e-06	20.7339	NA	NA	NA
systolic blood pressure || id:ieu-b-38	genus Ruminococcus2	rs2846589	G	T	18	862477	0.0522093	-0.0717	0.0116382	0.0312	7.58896e-06	20.1246	NA	NA	NA
systolic blood pressure || id:ieu-b-38	genus Ruminococcus2	rs4400279	A	G	7	16804578	0.0546114	0.0157	0.0120077	0.0314	5.79929e-06	20.6844	NA	NA	NA
systolic blood pressure || id:ieu-b-38	genus Ruminococcus2	rs4799823	C	T	18	33456427	0.0837001	-0.005	0.0182263	0.0497	5.40138e-06	21.0891	NA	NA	NA
systolic blood pressure || id:ieu-b-38	genus Ruminococcus2	rs55707116	C	A	9	79919385	0.0865521	-0.0706	0.0189141	0.05	8.00593e-06	20.9404	NA	NA	NA
systolic blood pressure || id:ieu-b-38	genus Ruminococcus2	rs58681734	A	G	9	137557890	0.0723875	-0.0003	0.0160787	0.0427	4.18175e-06	20.2687	NA	NA	NA
systolic blood pressure || id:ieu-b-38	genus Ruminococcus2	rs61791565	T	C	4	24655463	-0.0523503	0.0322	0.0117119	0.0311	6.78933e-06	19.9795	NA	NA	NA
systolic blood pressure || id:ieu-b-38	genus Ruminococcus2	rs75140805	T	G	11	12148588	0.0836825	0.0012	0.0176445	0.0485	3.95297e-06	22.4931	NA	NA	NA
systolic blood pressure || id:ieu-b-38	genus Ruminococcus2	rs7635831	G	A	3	173040924	0.0618344	0.0817	0.0129031	0.0365	1.98054e-06	22.9652	NA	NA	NA
systolic blood pressure || id:ieu-b-38	genus Ruminococcus2	rs7693984	G	A	4	4268322	-0.102822	0.0997	0.0235087	0.0621	9.42134e-06	19.13	NA	NA	NA
systolic blood pressure || id:ieu-b-38	genus Ruminococcus2	rs78120384	A	G	3	106664363	-0.192815	0.0346	0.0392045	0.0746	3.31185e-07	24.1887	NA	NA	NA
systolic blood pressure || id:ieu-b-38	genus Subdoligranulum	rs10065321	T	C	5	141857415	-0.0512828	-0.0204	0.0108105	0.0308	2.10155e-06	22.5035	NA	NA	NA
systolic blood pressure || id:ieu-b-38	genus Subdoligranulum	rs10497836	C	T	2	200288718	-0.0524065	0.0436	0.0118697	0.0341	8.37954e-06	19.4934	NA	NA	NA
systolic blood pressure || id:ieu-b-38	genus Subdoligranulum	rs1667315	G	A	2	232408743	0.0485017	-0.0108	0.0107452	0.0304	6.72143e-06	20.3744	NA	NA	NA
systolic blood pressure || id:ieu-b-38	genus Subdoligranulum	rs2114677	C	T	10	125472937	-0.104176	0.0709	0.0230829	0.0637	2.71726e-06	20.3685	NA	NA	NA
systolic blood pressure || id:ieu-b-38	genus Subdoligranulum	rs2171249	C	T	6	153694029	0.106744	-0.015	0.0233213	0.0614	4.50556e-06	20.9498	NA	NA	NA
systolic blood pressure || id:ieu-b-38	genus Subdoligranulum	rs35940633	G	A	14	86933898	-0.0511008	0.0172	0.011001	0.0312	4.21698e-06	21.5769	NA	NA	NA
systolic blood pressure || id:ieu-b-38	genus Subdoligranulum	rs3761728	T	G	4	48990885	-0.0543458	0.1487	0.0118866	0.0336	3.86747e-06	20.9033	NA	NA	NA
systolic blood pressure || id:ieu-b-38	genus Subdoligranulum	rs4347804	A	G	2	218215847	0.166063	0.0131	0.0357483	0.0763	2.18405e-06	21.5792	NA	NA	NA
systolic blood pressure || id:ieu-b-38	genus Subdoligranulum	rs6555306	T	C	5	4671383	-0.0740777	0.005	0.0155463	0.0461	2.80664e-06	22.705	NA	NA	NA
systolic blood pressure || id:ieu-b-38	genus Subdoligranulum	rs75158211	T	C	19	29644694	-0.072343	0.1232	0.015933	0.0459	7.52162e-06	20.6156	NA	NA	NA
systolic blood pressure || id:ieu-b-38	genus Subdoligranulum	rs76528319	G	T	5	117799448	-0.143279	0.0497	0.0310662	0.0741	7.41394e-06	21.2709	NA	NA	NA
systolic blood pressure || id:ieu-b-38	order Burkholderiales	rs1511453	A	G	4	23588462	0.0910999	0.009	0.0199479	0.0633	8.00097e-06	20.8564	NA	NA	NA
systolic blood pressure || id:ieu-b-38	order Burkholderiales	rs1928341	A	G	1	153240013	0.0507782	0.0165	0.0110587	0.0306	4.51508e-06	21.0837	NA	NA	NA
systolic blood pressure || id:ieu-b-38	order Burkholderiales	rs2321387	G	A	13	58689340	-0.0508514	-0.1111	0.0109588	0.0302	3.25787e-06	21.5319	NA	NA	NA
systolic blood pressure || id:ieu-b-38	order Burkholderiales	rs2613606	C	T	7	111285025	-0.0499561	0.0457	0.0109264	0.0305	4.13357e-06	20.9038	NA	NA	NA
systolic blood pressure || id:ieu-b-38	order Burkholderiales	rs4033856	C	T	4	45642485	0.0833446	-0.0164	0.0167489	0.0475	5.66823e-07	24.7618	NA	NA	NA
systolic blood pressure || id:ieu-b-38	order Burkholderiales	rs6087811	T	G	20	30596130	-0.101587	-0.1511	0.0198817	0.0571	2.88374e-07	26.1077	NA	NA	NA
systolic blood pressure || id:ieu-b-38	order Burkholderiales	rs62191117	A	G	2	239900775	0.0679995	0.088	0.0132471	0.0374	2.79099e-07	26.3495	NA	NA	NA
systolic blood pressure || id:ieu-b-38	order Burkholderiales	rs62395635	T	C	5	173497796	0.109911	-0.0533	0.0236375	0.0622	2.90228e-06	21.6212	NA	NA	NA
systolic blood pressure || id:ieu-b-38	order Burkholderiales	rs75242906	C	T	15	56786407	-0.120974	0.104	0.0281273	0.0676	9.74519e-06	18.4983	NA	NA	NA
systolic blood pressure || id:ieu-b-38	order Burkholderiales	rs7638039	T	C	3	70588939	0.0580987	0.1569	0.012673	0.0358	4.83593e-06	21.017	NA	NA	NA
systolic blood pressure || id:ieu-b-38	order Burkholderiales	rs9964679	A	G	18	26569901	0.052509	-0.0936	0.011504	0.033	6.05981e-06	20.834	NA	NA	NA
systolic blood pressure || id:ieu-b-38	phylum Verrucomicrobia	rs11252894	A	C	10	5073050	0.0784055	-0.0295	0.0162769	0.0388	1.10556e-06	23.2032	NA	NA	NA
systolic blood pressure || id:ieu-b-38	phylum Verrucomicrobia	rs117107102	A	G	18	49473635	0.204283	0.0053	0.0427565	0.0777	2.67935e-06	22.8275	NA	NA	NA
systolic blood pressure || id:ieu-b-38	phylum Verrucomicrobia	rs11729256	T	C	4	95027272	0.0696984	-0.0673	0.0146953	0.0349	2.23402e-06	22.495	NA	NA	NA
systolic blood pressure || id:ieu-b-38	phylum Verrucomicrobia	rs12512971	A	C	4	16548975	0.171057	0.0422	0.0398053	0.0751	9.81381e-06	18.4671	NA	NA	NA
systolic blood pressure || id:ieu-b-38	phylum Verrucomicrobia	rs12908520	G	A	15	97570657	0.0594916	0.007	0.012823	0.0304	3.40448e-06	21.5244	NA	NA	NA
systolic blood pressure || id:ieu-b-38	phylum Verrucomicrobia	rs2602429	C	T	16	81063149	0.0764148	0.0817	0.0153487	0.0374	8.7104e-07	24.7864	NA	NA	NA
systolic blood pressure || id:ieu-b-38	phylum Verrucomicrobia	rs3995795	C	T	10	11389614	0.0610914	-0.027	0.0138592	0.0334	9.72209e-06	19.4305	NA	NA	NA
systolic blood pressure || id:ieu-b-38	phylum Verrucomicrobia	rs45598138	C	A	1	55522083	-0.143901	0.1014	0.03054	0.0712	2.19127e-06	22.202	NA	NA	NA
systolic blood pressure || id:ieu-b-38	phylum Verrucomicrobia	rs61779207	G	A	1	41074472	-0.0755253	-0.0259	0.0164385	0.0391	5.27971e-06	21.1087	NA	NA	NA
systolic blood pressure || id:ieu-b-38	phylum Verrucomicrobia	rs74542928	T	C	4	100544188	0.115994	0.044	0.0231324	0.0516	4.08375e-07	25.1439	NA	NA	NA
systolic blood pressure || id:ieu-b-38	phylum Verrucomicrobia	rs76430504	T	C	5	40438158	-0.11753	0.0295	0.025458	0.064	3.4956e-06	21.3132	NA	NA	NA
systolic blood pressure || id:ieu-b-38	phylum Verrucomicrobia	rs9349825	A	G	6	56341481	-0.0660243	0.0325	0.0143911	0.0343	6.27486e-06	21.0483	NA	NA	NA
systolic blood pressure || id:ieu-b-38	family Alcaligenaceae	rs112135816	T	G	9	82485327	-0.0775052	0.0283	0.0171554	0.0466	5.27662e-06	20.4109	NA	NA	NA
systolic blood pressure || id:ieu-b-38	family Alcaligenaceae	rs1153990	A	G	5	104233461	-0.058727	-0.0848	0.0128306	0.0354	5.96787e-06	20.95	NA	NA	NA
systolic blood pressure || id:ieu-b-38	family Alcaligenaceae	rs147968	C	T	16	85946450	0.0489475	0.0243	0.0110321	0.0304	9.12701e-06	19.6855	TRUE	rs147968	rs424971
systolic blood pressure || id:ieu-b-38	family Alcaligenaceae	rs28480294	T	C	15	71522509	-0.0516967	0.0013	0.0115503	0.0323	6.606e-06	20.0326	NA	NA	NA
systolic blood pressure || id:ieu-b-38	family Alcaligenaceae	rs4033856	C	T	4	45642485	0.081834	-0.0164	0.0168931	0.0475	1.02902e-06	23.4665	NA	NA	NA
systolic blood pressure || id:ieu-b-38	family Alcaligenaceae	rs62191117	A	G	2	239900775	0.0684302	0.088	0.0133636	0.0374	2.75943e-07	26.221	NA	NA	NA
systolic blood pressure || id:ieu-b-38	family Alcaligenaceae	rs62395635	T	C	5	173497796	0.110583	-0.0533	0.0238514	0.0622	3.34696e-06	21.4955	NA	NA	NA
systolic blood pressure || id:ieu-b-38	family Alcaligenaceae	rs6969323	A	C	7	104214487	-0.0593564	-0.0078	0.0129137	0.0355	3.88581e-06	21.127	NA	NA	NA
systolic blood pressure || id:ieu-b-38	family Alcaligenaceae	rs74776516	T	G	11	20763367	-0.0944052	0.0755	0.0213287	0.0609	6.85049e-06	19.5914	NA	NA	NA
systolic blood pressure || id:ieu-b-38	family Alcaligenaceae	rs7638039	T	C	3	70588939	0.0603335	0.1569	0.0127779	0.0358	2.70479e-06	22.2946	NA	NA	NA
systolic blood pressure || id:ieu-b-38	family Alcaligenaceae	rs9537886	A	C	13	58568714	-0.0570888	-0.1164	0.0110683	0.0303	2.35108e-07	26.6038	TRUE	rs9537886	rs7986644
systolic blood pressure || id:ieu-b-38	family Alcaligenaceae	rs9964679	A	G	18	26569901	0.0537051	-0.0936	0.0116008	0.033	4.47389e-06	21.4316	NA	NA	NA
systolic blood pressure || id:ieu-b-38	genus unknowngenus	rs10517600	T	G	4	155632958	0.0626993	0.0256	0.0139364	0.0303	6.82768e-06	20.2406	NA	NA	NA
systolic blood pressure || id:ieu-b-38	genus unknowngenus	rs10904722	C	T	10	6714424	-0.0672314	0.0131	0.0147123	0.0325	5.04837e-06	20.8825	NA	NA	NA
systolic blood pressure || id:ieu-b-38	genus unknowngenus	rs118104867	C	T	8	123977538	0.214464	-0.1233	0.0455098	0.0708	3.43598e-06	22.2075	NA	NA	NA
systolic blood pressure || id:ieu-b-38	genus unknowngenus	rs13409132	A	G	2	205616346	-0.165419	-0.07	0.0352154	0.0678	4.37231e-06	22.0649	NA	NA	NA
systolic blood pressure || id:ieu-b-38	genus unknowngenus	rs17121075	G	A	14	85856796	0.0769254	-0.0458	0.0172234	0.0389	7.91417e-06	19.9482	NA	NA	NA
systolic blood pressure || id:ieu-b-38	genus unknowngenus	rs2191834	G	T	2	229942951	0.0746375	-0.0346	0.0159136	0.0347	2.50195e-06	21.9977	NA	NA	NA
systolic blood pressure || id:ieu-b-38	genus unknowngenus	rs28691777	C	T	17	58149405	0.137134	-0.1131	0.0266996	0.0608	6.95697e-07	26.3802	NA	NA	NA
systolic blood pressure || id:ieu-b-38	genus unknowngenus	rs34088226	A	G	5	4308946	-0.117807	-0.0185	0.026924	0.0605	7.66216e-06	19.1454	NA	NA	NA
systolic blood pressure || id:ieu-b-38	genus unknowngenus	rs55682560	C	T	15	87392290	-0.131519	0.0212	0.0261319	0.0559	4.97034e-07	25.3302	NA	NA	NA
systolic blood pressure || id:ieu-b-38	genus unknowngenus	rs6588624	G	A	1	56849539	-0.0662317	0.0157	0.0138147	0.0303	1.79287e-06	22.9853	NA	NA	NA
systolic blood pressure || id:ieu-b-38	genus unknowngenus	rs66714985	A	C	8	3305122	0.116908	-0.0027	0.0252447	0.0585	4.85334e-06	21.446	NA	NA	NA
systolic blood pressure || id:ieu-b-38	genus unknowngenus	rs7226487	A	G	18	74373125	-0.0643682	0.0872	0.0138701	0.0303	3.58282e-06	21.5368	NA	NA	NA
systolic blood pressure || id:ieu-b-38	genus unknowngenus	rs7538034	T	G	1	71391694	-0.078598	-0.103	0.0165982	0.037	2.36706e-06	22.4233	NA	NA	NA
systolic blood pressure || id:ieu-b-38	genus unknowngenus	rs7725895	A	G	5	142244898	-0.116224	0.1005	0.0240367	0.0597	3.94356e-06	23.3797	NA	NA	NA
systolic blood pressure || id:ieu-b-38	genus unknowngenus	rs989682	A	G	3	15564453	0.070194	-0.003	0.0155364	0.0333	6.8471e-06	20.4126	NA	NA	NA
systolic blood pressure || id:ieu-b-38	genus Escherichia.Shigella	rs112767262	T	C	16	3750623	0.0732963	0.2073	0.0163589	0.0391	8.20636e-06	20.0751	NA	NA	NA
systolic blood pressure || id:ieu-b-38	genus Escherichia.Shigella	rs113127095	A	G	13	23253392	0.151009	-0.0554	0.0323434	0.0675	3.33349e-06	21.799	NA	NA	NA
systolic blood pressure || id:ieu-b-38	genus Escherichia.Shigella	rs1154904	A	G	11	134774845	-0.0613376	-0.0697	0.0130644	0.0305	3.03751e-06	22.0431	NA	NA	NA
systolic blood pressure || id:ieu-b-38	genus Escherichia.Shigella	rs118526	C	A	5	79863544	-0.0594401	-0.0589	0.013598	0.0308	7.99566e-06	19.1077	NA	NA	NA
systolic blood pressure || id:ieu-b-38	genus Escherichia.Shigella	rs2798105	A	G	1	48961903	-0.100851	-0.0683	0.0222045	0.0518	8.24501e-06	20.6289	NA	NA	NA
systolic blood pressure || id:ieu-b-38	genus Escherichia.Shigella	rs4731451	G	A	7	128054100	-0.0609885	-0.0635	0.0135157	0.0319	7.4731e-06	20.3619	NA	NA	NA
systolic blood pressure || id:ieu-b-38	genus Escherichia.Shigella	rs57024273	T	C	2	236515155	0.0626172	0.0429	0.0139919	0.0345	9.70464e-06	20.028	NA	NA	NA
systolic blood pressure || id:ieu-b-38	genus Escherichia.Shigella	rs592299	T	C	9	136179347	-0.0592004	-0.0129	0.0129486	0.0302	4.76927e-06	20.9026	NA	NA	NA
systolic blood pressure || id:ieu-b-38	genus Escherichia.Shigella	rs73208162	A	G	21	39324484	-0.119296	0.0224	0.024839	0.0636	2.19391e-06	23.0665	NA	NA	NA
systolic blood pressure || id:ieu-b-38	genus Phascolarctobacterium	rs11929846	T	C	4	17051156	-0.0697199	0.0142	0.0157969	0.0373	8.88416e-06	19.4791	NA	NA	NA
systolic blood pressure || id:ieu-b-38	genus Phascolarctobacterium	rs12618201	A	G	2	174436533	0.0641657	-0.0264	0.0138202	0.0312	3.37696e-06	21.5565	NA	NA	NA
systolic blood pressure || id:ieu-b-38	genus Phascolarctobacterium	rs1264476	T	G	8	102434276	0.0767335	0.0097	0.0166041	0.0375	4.29567e-06	21.3569	NA	NA	NA
systolic blood pressure || id:ieu-b-38	genus Phascolarctobacterium	rs28525131	G	A	14	21358155	-0.118657	0.0024	0.0269048	0.0599	8.22677e-06	19.4503	NA	NA	NA
systolic blood pressure || id:ieu-b-38	genus Phascolarctobacterium	rs56069061	G	A	3	168339417	-0.111306	-0.0135	0.0230694	0.0518	1.87174e-06	23.2789	NA	NA	NA
systolic blood pressure || id:ieu-b-38	genus Phascolarctobacterium	rs56157888	A	C	4	183252836	0.0954864	-0.0355	0.0193976	0.042	1.08506e-06	24.2318	NA	NA	NA
systolic blood pressure || id:ieu-b-38	genus Phascolarctobacterium	rs74540770	G	A	3	186553389	-0.121014	0.1028	0.0258621	0.0564	3.60275e-06	21.8951	NA	NA	NA
systolic blood pressure || id:ieu-b-38	genus Phascolarctobacterium	rs75882962	T	C	12	53098742	0.0968661	-0.0047	0.0190575	0.043	3.18987e-07	25.8352	NA	NA	NA
systolic blood pressure || id:ieu-b-38	genus Phascolarctobacterium	rs7982713	G	A	13	71376322	0.0726922	-0.0823	0.0163201	0.0373	9.72164e-06	19.8395	NA	NA	NA
systolic blood pressure || id:ieu-b-38	order Bifidobacteriales	rs10831953	G	A	11	13098051	0.0537537	0.0239	0.0123746	0.0317	9.94742e-06	18.8693	NA	NA	NA
systolic blood pressure || id:ieu-b-38	order Bifidobacteriales	rs13020688	G	A	2	192878532	0.0584045	-0.0197	0.0122081	0.0317	1.57375e-06	22.8872	NA	NA	NA
systolic blood pressure || id:ieu-b-38	order Bifidobacteriales	rs182549	C	T	2	136616754	0.11707	-0.0206	0.0126703	0.0363	5.942e-20	85.3717	NA	NA	NA
systolic blood pressure || id:ieu-b-38	order Bifidobacteriales	rs4957061	T	C	5	521096	0.0569873	-0.0356	0.0116907	0.0329	1.1517e-06	23.7614	NA	NA	NA
systolic blood pressure || id:ieu-b-38	order Bifidobacteriales	rs540489	T	G	17	72897722	-0.0632518	0.0747	0.013817	0.037	5.36811e-06	20.9567	NA	NA	NA
systolic blood pressure || id:ieu-b-38	order Bifidobacteriales	rs55888705	A	G	4	1517826	0.053673	-0.0444	0.0120586	0.032	8.66208e-06	19.8114	NA	NA	NA
systolic blood pressure || id:ieu-b-38	order Bifidobacteriales	rs6899771	A	G	6	97406220	-0.0914312	0.0919	0.0202604	0.0531	7.27995e-06	20.3655	NA	NA	NA
systolic blood pressure || id:ieu-b-38	order Bifidobacteriales	rs7174549	C	T	15	92463303	0.0551726	-0.0302	0.0124655	0.032	6.8678e-06	19.5898	NA	NA	NA
systolic blood pressure || id:ieu-b-38	order Bifidobacteriales	rs7322849	T	C	13	112859829	0.110676	-0.0104	0.0200996	0.0635	1.74032e-08	30.3202	NA	NA	NA
systolic blood pressure || id:ieu-b-38	order Bifidobacteriales	rs73797465	T	G	5	142793467	-0.0942612	-0.0213	0.0208421	0.0632	4.8495e-06	20.4542	NA	NA	NA
systolic blood pressure || id:ieu-b-38	order Bifidobacteriales	rs857444	C	T	6	14617591	0.0553965	-0.0803	0.0120669	0.0317	3.82492e-06	21.0752	NA	NA	NA
systolic blood pressure || id:ieu-b-38	family Bifidobacteriaceae	rs10831953	G	A	11	13098051	0.0537537	0.0239	0.0123746	0.0317	9.94742e-06	18.8693	NA	NA	NA
systolic blood pressure || id:ieu-b-38	family Bifidobacteriaceae	rs13020688	G	A	2	192878532	0.0584045	-0.0197	0.0122081	0.0317	1.57375e-06	22.8872	NA	NA	NA
systolic blood pressure || id:ieu-b-38	family Bifidobacteriaceae	rs182549	C	T	2	136616754	0.11707	-0.0206	0.0126703	0.0363	5.942e-20	85.3717	NA	NA	NA
systolic blood pressure || id:ieu-b-38	family Bifidobacteriaceae	rs4957061	T	C	5	521096	0.0569873	-0.0356	0.0116907	0.0329	1.1517e-06	23.7614	NA	NA	NA
systolic blood pressure || id:ieu-b-38	family Bifidobacteriaceae	rs540489	T	G	17	72897722	-0.0632518	0.0747	0.013817	0.037	5.36811e-06	20.9567	NA	NA	NA
systolic blood pressure || id:ieu-b-38	family Bifidobacteriaceae	rs55888705	A	G	4	1517826	0.053673	-0.0444	0.0120586	0.032	8.66208e-06	19.8114	NA	NA	NA
systolic blood pressure || id:ieu-b-38	family Bifidobacteriaceae	rs6899771	A	G	6	97406220	-0.0914312	0.0919	0.0202604	0.0531	7.27995e-06	20.3655	NA	NA	NA
systolic blood pressure || id:ieu-b-38	family Bifidobacteriaceae	rs7174549	C	T	15	92463303	0.0551726	-0.0302	0.0124655	0.032	6.8678e-06	19.5898	NA	NA	NA
systolic blood pressure || id:ieu-b-38	family Bifidobacteriaceae	rs7322849	T	C	13	112859829	0.110676	-0.0104	0.0200996	0.0635	1.74032e-08	30.3202	NA	NA	NA
systolic blood pressure || id:ieu-b-38	family Bifidobacteriaceae	rs73797465	T	G	5	142793467	-0.0942612	-0.0213	0.0208421	0.0632	4.8495e-06	20.4542	NA	NA	NA
systolic blood pressure || id:ieu-b-38	family Bifidobacteriaceae	rs857444	C	T	6	14617591	0.0553965	-0.0803	0.0120669	0.0317	3.82492e-06	21.0752	NA	NA	NA
systolic blood pressure || id:ieu-b-38	family BacteroidalesS24.7group	rs10872669	A	G	6	151515172	-0.123071	0.0727	0.0275665	0.0498	9.4901e-06	19.9317	NA	NA	NA
systolic blood pressure || id:ieu-b-38	family BacteroidalesS24.7group	rs17043785	T	C	2	53139362	-0.176187	0.0851	0.0347133	0.067	5.11837e-07	25.7606	NA	NA	NA
systolic blood pressure || id:ieu-b-38	family BacteroidalesS24.7group	rs61508842	T	C	3	158653545	0.122574	0.0225	0.0272389	0.0499	7.82782e-06	20.2498	NA	NA	NA
systolic blood pressure || id:ieu-b-38	family BacteroidalesS24.7group	rs689695	C	A	15	47352866	0.0814578	-0.0746	0.0167057	0.0319	1.28039e-06	23.7759	NA	NA	NA
systolic blood pressure || id:ieu-b-38	family BacteroidalesS24.7group	rs738193	T	C	22	25943322	0.0847328	0.0002	0.0165856	0.0321	3.82163e-07	26.1	NA	NA	NA
systolic blood pressure || id:ieu-b-38	family BacteroidalesS24.7group	rs78609301	A	G	6	63236747	-0.0867065	0.0093	0.0195709	0.0374	7.09297e-06	19.6283	NA	NA	NA
systolic blood pressure || id:ieu-b-38	family BacteroidalesS24.7group	rs941000	C	T	7	90714682	0.0850266	-0.0638	0.0163382	0.0307	3.15557e-07	27.0831	TRUE	rs941000	rs696266
systolic blood pressure || id:ieu-b-38	genus Anaerostipes	rs10502061	A	G	11	105615253	0.0835752	0.0385	0.0192017	0.0542	7.93539e-06	18.9442	NA	NA	NA
systolic blood pressure || id:ieu-b-38	genus Anaerostipes	rs2014785	T	C	3	171100102	0.0515687	0.0092	0.0112199	0.0315	4.68061e-06	21.125	NA	NA	NA
systolic blood pressure || id:ieu-b-38	genus Anaerostipes	rs2396460	T	C	2	228018671	-0.0512653	-0.041	0.0109555	0.0308	2.91088e-06	21.8967	NA	NA	NA
systolic blood pressure || id:ieu-b-38	genus Anaerostipes	rs2804244	A	G	10	117383184	-0.053089	-0.1233	0.0110983	0.0303	2.04051e-06	22.8822	NA	NA	NA
systolic blood pressure || id:ieu-b-38	genus Anaerostipes	rs3900776	G	A	9	13525082	-0.110013	-0.0366	0.0236302	0.0612	2.74765e-06	21.6748	NA	NA	NA
systolic blood pressure || id:ieu-b-38	genus Anaerostipes	rs62157625	T	C	2	142774333	0.088573	0.0939	0.0185548	0.05	1.44909e-06	22.7872	NA	NA	NA
systolic blood pressure || id:ieu-b-38	genus Anaerostipes	rs6474958	A	G	9	1582701	-0.0500065	0.0207	0.0112001	0.0305	6.74483e-06	19.9347	NA	NA	NA
systolic blood pressure || id:ieu-b-38	genus Anaerostipes	rs6726833	C	A	2	39351569	-0.0877497	-0.1474	0.0189408	0.0579	3.32217e-06	21.4631	NA	NA	NA
systolic blood pressure || id:ieu-b-38	genus Anaerostipes	rs6854026	T	C	4	169690814	-0.0508482	0.2029	0.0109075	0.0303	3.19578e-06	21.732	NA	NA	NA
systolic blood pressure || id:ieu-b-38	genus Anaerostipes	rs7193624	C	T	16	77574020	0.0750642	0.0214	0.0150723	0.0421	5.35482e-07	24.803	NA	NA	NA
systolic blood pressure || id:ieu-b-38	genus Anaerostipes	rs78735375	A	C	19	1497547	-0.137429	-0.0999	0.0305304	0.0718	5.33384e-06	20.2623	NA	NA	NA
systolic blood pressure || id:ieu-b-38	genus LachnospiraceaeNK4A136group	rs10952110	G	T	7	8497922	0.0487709	-0.0063	0.0109614	0.0306	9.08113e-06	19.7964	NA	NA	NA
systolic blood pressure || id:ieu-b-38	genus LachnospiraceaeNK4A136group	rs11263806	A	G	17	35240097	-0.0524615	0.0349	0.0116758	0.033	5.06517e-06	20.1887	NA	NA	NA
systolic blood pressure || id:ieu-b-38	genus LachnospiraceaeNK4A136group	rs12611395	A	G	19	21806125	-0.0902532	-0.0733	0.0199652	0.0551	5.83039e-06	20.4351	NA	NA	NA
systolic blood pressure || id:ieu-b-38	genus LachnospiraceaeNK4A136group	rs160061	A	G	5	6116659	0.0513831	-0.0413	0.0108094	0.0303	2.12198e-06	22.5963	NA	NA	NA
systolic blood pressure || id:ieu-b-38	genus LachnospiraceaeNK4A136group	rs28540839	A	C	8	84735080	0.0508285	-0.0441	0.0110591	0.0305	9.34319e-06	21.1239	NA	NA	NA
systolic blood pressure || id:ieu-b-38	genus LachnospiraceaeNK4A136group	rs2880566	T	C	17	30016653	0.0599578	-0.0514	0.0134693	0.0379	5.61428e-06	19.8155	NA	NA	NA
systolic blood pressure || id:ieu-b-38	genus LachnospiraceaeNK4A136group	rs4955932	T	C	3	55181375	-0.0492283	0.0478	0.0109388	0.0319	7.05426e-06	20.2531	NA	NA	NA
systolic blood pressure || id:ieu-b-38	genus LachnospiraceaeNK4A136group	rs59805249	T	C	5	90289997	0.0936162	0.1164	0.0207982	0.0637	9.45385e-06	20.2605	NA	NA	NA
systolic blood pressure || id:ieu-b-38	genus LachnospiraceaeNK4A136group	rs68104925	T	C	14	100177681	-0.0549104	-0.1181	0.0115385	0.0314	2.36779e-06	22.647	NA	NA	NA
systolic blood pressure || id:ieu-b-38	genus LachnospiraceaeNK4A136group	rs7073658	T	G	10	62175024	-0.0499621	0.0669	0.0109693	0.0309	5.2691e-06	20.7456	NA	NA	NA
systolic blood pressure || id:ieu-b-38	genus LachnospiraceaeNK4A136group	rs7616165	G	T	3	190415145	-0.230542	-0.0609	0.0483465	0.0724	2.77391e-06	22.739	NA	NA	NA
systolic blood pressure || id:ieu-b-38	genus LachnospiraceaeNK4A136group	rs76193507	A	G	3	161749981	-0.22973	0.0275	0.0499776	0.072	2.9309e-06	21.1293	NA	NA	NA
systolic blood pressure || id:ieu-b-38	genus LachnospiraceaeNK4A136group	rs7832116	A	G	8	4842929	-0.0714756	-0.1222	0.0151703	0.0434	3.57084e-06	22.1987	NA	NA	NA
systolic blood pressure || id:ieu-b-38	genus LachnospiraceaeNK4A136group	rs954878	A	G	1	54578401	-0.0520656	0.1306	0.0109082	0.0305	1.78203e-06	22.7821	NA	NA	NA
systolic blood pressure || id:ieu-b-38	genus Terrisporobacter	rs1883097	C	T	11	8938819	0.226399	-0.2577	0.0454642	0.0658	4.15789e-07	24.7976	NA	NA	NA
systolic blood pressure || id:ieu-b-38	genus Terrisporobacter	rs2569953	A	C	3	144148905	-0.0775591	0.0423	0.0174641	0.0303	8.95009e-06	19.723	NA	NA	NA
systolic blood pressure || id:ieu-b-38	genus Terrisporobacter	rs2872237	C	A	19	17026940	-0.0814505	0.0459	0.0175943	0.0309	3.97135e-06	21.431	NA	NA	NA
systolic blood pressure || id:ieu-b-38	genus Terrisporobacter	rs58405430	G	T	11	20621043	0.134617	-0.0614	0.0301177	0.0497	7.9371e-06	19.9782	NA	NA	NA
systolic blood pressure || id:ieu-b-38	genus Terrisporobacter	rs7184125	T	C	16	15920394	0.091256	-0.1953	0.0205493	0.0369	8.48103e-06	19.7209	NA	NA	NA
systolic blood pressure || id:ieu-b-38	genus .Eubacteriumbrachygroup	rs112617308	T	C	10	94185213	-0.170873	0.0521	0.0362844	0.051	2.38033e-06	22.1773	NA	NA	NA
systolic blood pressure || id:ieu-b-38	genus .Eubacteriumbrachygroup	rs12151423	A	G	2	218237281	0.101329	-0.0297	0.0227324	0.0311	9.2705e-06	19.8688	NA	NA	NA
systolic blood pressure || id:ieu-b-38	genus .Eubacteriumbrachygroup	rs13139592	T	C	4	144665178	-0.145997	0.1452	0.0327192	0.0453	7.96753e-06	19.9104	NA	NA	NA
systolic blood pressure || id:ieu-b-38	genus .Eubacteriumbrachygroup	rs1384962	A	G	14	23060552	0.120888	-0.1283	0.0266264	0.036	6.99292e-06	20.6131	NA	NA	NA
systolic blood pressure || id:ieu-b-38	genus .Eubacteriumbrachygroup	rs2913110	C	T	10	22892667	0.105143	-0.0224	0.022942	0.0307	4.55806e-06	21.0039	NA	NA	NA
systolic blood pressure || id:ieu-b-38	genus .Eubacteriumbrachygroup	rs4862235	G	A	4	184628931	0.104806	0.0414	0.0225751	0.0309	3.73143e-06	21.5533	NA	NA	NA
systolic blood pressure || id:ieu-b-38	genus .Eubacteriumbrachygroup	rs62348779	T	C	5	17460096	-0.201481	-0.0232	0.043286	0.0605	3.78122e-06	21.6656	NA	NA	NA
systolic blood pressure || id:ieu-b-38	genus .Eubacteriumbrachygroup	rs720439	A	G	22	48190598	-0.111927	0.0777	0.0251252	0.035	7.02827e-06	19.8449	NA	NA	NA
systolic blood pressure || id:ieu-b-38	genus Adlercreutzia	rs11604400	C	T	11	98386085	-0.102524	0.0563	0.0234834	0.0474	9.74463e-06	19.0604	NA	NA	NA
systolic blood pressure || id:ieu-b-38	genus Adlercreutzia	rs13231526	C	A	7	48844151	0.143237	-0.027	0.0311654	0.0579	4.81355e-06	21.1234	NA	NA	NA
systolic blood pressure || id:ieu-b-38	genus Adlercreutzia	rs2717140	C	T	18	75009770	-0.119225	0.0855	0.0251081	0.0491	2.04594e-06	22.548	NA	NA	NA
systolic blood pressure || id:ieu-b-38	genus Adlercreutzia	rs55719207	G	A	3	105355971	-0.0699243	-0.0246	0.0158036	0.0322	9.60505e-06	19.5769	NA	NA	NA
systolic blood pressure || id:ieu-b-38	genus Adlercreutzia	rs6664405	T	C	1	69444163	-0.0953084	0.0173	0.0210752	0.0438	5.23422e-06	20.4513	NA	NA	NA
systolic blood pressure || id:ieu-b-38	genus Adlercreutzia	rs7680684	C	T	4	171281359	-0.083381	0.0112	0.0168901	0.0333	9.76904e-07	24.3708	NA	NA	NA
systolic blood pressure || id:ieu-b-38	genus Adlercreutzia	rs9490822	C	T	6	123909083	-0.0734512	-0.0451	0.0155789	0.0308	2.54421e-06	22.2292	NA	NA	NA
systolic blood pressure || id:ieu-b-38	genus Adlercreutzia	rs9915817	T	C	17	48864179	0.0749219	-0.0355	0.016833	0.0326	8.21673e-06	19.8104	NA	NA	NA
systolic blood pressure || id:ieu-b-38	genus LachnospiraceaeUCG010	rs11192447	A	G	10	83848397	0.126592	-0.0231	0.024345	0.064	4.68957e-07	27.0392	NA	NA	NA
systolic blood pressure || id:ieu-b-38	genus LachnospiraceaeUCG010	rs12346653	C	T	9	92267239	0.0657686	0.0244	0.0139569	0.035	2.70321e-06	22.2053	NA	NA	NA
systolic blood pressure || id:ieu-b-38	genus LachnospiraceaeUCG010	rs17730011	G	A	6	84772845	-0.0702357	0.0316	0.015706	0.0396	7.84597e-06	19.9979	NA	NA	NA
systolic blood pressure || id:ieu-b-38	genus LachnospiraceaeUCG010	rs336138	G	T	5	8146371	0.0779543	0.0019	0.0171865	0.0414	7.48417e-06	20.5733	NA	NA	NA
systolic blood pressure || id:ieu-b-38	genus LachnospiraceaeUCG010	rs4576377	A	C	7	81410263	-0.0572001	-0.0364	0.0127043	0.0311	7.63056e-06	20.2718	NA	NA	NA
systolic blood pressure || id:ieu-b-38	genus LachnospiraceaeUCG010	rs72894957	G	A	2	185862591	0.222263	0.2278	0.0486425	0.0715	5.68428e-06	20.8786	NA	NA	NA
systolic blood pressure || id:ieu-b-38	genus LachnospiraceaeUCG010	rs74315802	G	T	14	29872341	0.0867262	0.0387	0.0183477	0.0491	3.19006e-06	22.3428	NA	NA	NA
systolic blood pressure || id:ieu-b-38	genus LachnospiraceaeUCG010	rs9981767	A	C	21	44079875	0.0655062	0.033	0.0131994	0.0328	9.96373e-07	24.6295	NA	NA	NA
systolic blood pressure || id:ieu-b-38	genus Collinsella	rs10890671	T	C	11	107123199	-0.0537401	-0.0703	0.0118848	0.0301	6.52136e-06	20.4461	NA	NA	NA
systolic blood pressure || id:ieu-b-38	genus Collinsella	rs11597285	G	T	10	8589813	-0.0537947	-0.0154	0.0120548	0.0305	9.37615e-06	19.9138	NA	NA	NA
systolic blood pressure || id:ieu-b-38	genus Collinsella	rs1496626	T	C	19	31760841	-0.0722307	-0.0831	0.01616	0.0441	6.78175e-06	19.9783	NA	NA	NA
systolic blood pressure || id:ieu-b-38	genus Collinsella	rs149807560	C	A	19	56526640	-0.104264	-0.0662	0.0235841	0.0599	7.0987e-06	19.5448	NA	NA	NA
systolic blood pressure || id:ieu-b-38	genus Collinsella	rs2103510	G	A	21	29355467	0.0786551	0.0517	0.0168217	0.0444	2.42474e-06	21.8633	NA	NA	NA
systolic blood pressure || id:ieu-b-38	genus Collinsella	rs62448871	C	A	7	24465024	-0.0540309	-0.0113	0.0120324	0.0309	6.78253e-06	20.1641	NA	NA	NA
systolic blood pressure || id:ieu-b-38	genus Collinsella	rs75672793	A	G	4	149818294	-0.108908	0.0117	0.0240522	0.0572	6.13549e-06	20.5027	NA	NA	NA
systolic blood pressure || id:ieu-b-38	genus Collinsella	rs9541268	C	A	13	68610061	0.09597	0.0636	0.0197312	0.0481	8.79419e-07	23.6572	NA	NA	NA
systolic blood pressure || id:ieu-b-38	genus unknowngenus	rs10872669	A	G	6	151515172	-0.123071	0.0727	0.0275665	0.0498	9.4901e-06	19.9317	NA	NA	NA
systolic blood pressure || id:ieu-b-38	genus unknowngenus	rs17043785	T	C	2	53139362	-0.176187	0.0851	0.0347133	0.067	5.11837e-07	25.7606	NA	NA	NA
systolic blood pressure || id:ieu-b-38	genus unknowngenus	rs61508842	T	C	3	158653545	0.122574	0.0225	0.0272389	0.0499	7.82782e-06	20.2498	NA	NA	NA
systolic blood pressure || id:ieu-b-38	genus unknowngenus	rs689695	C	A	15	47352866	0.0814578	-0.0746	0.0167057	0.0319	1.28039e-06	23.7759	NA	NA	NA
systolic blood pressure || id:ieu-b-38	genus unknowngenus	rs738193	T	C	22	25943322	0.0847328	0.0002	0.0165856	0.0321	3.82163e-07	26.1	NA	NA	NA
systolic blood pressure || id:ieu-b-38	genus unknowngenus	rs78609301	A	G	6	63236747	-0.0867065	0.0093	0.0195709	0.0374	7.09297e-06	19.6283	NA	NA	NA
systolic blood pressure || id:ieu-b-38	genus unknowngenus	rs941000	C	T	7	90714682	0.0850266	-0.0638	0.0163382	0.0307	3.15557e-07	27.0831	TRUE	rs941000	rs696266
diastolic blood pressure || id:ieu-b-39	order Bifidobacteriales	rs10831953	G	A	11	13098051	0.0537537	0.0141	0.0123746	0.0182	9.94742e-06	18.8693	NA	NA	NA
diastolic blood pressure || id:ieu-b-39	order Bifidobacteriales	rs13020688	G	A	2	192878532	0.0584045	-0.0186	0.0122081	0.0181	1.57375e-06	22.8872	NA	NA	NA
diastolic blood pressure || id:ieu-b-39	order Bifidobacteriales	rs182549	C	T	2	136616754	0.11707	-0.0348	0.0126703	0.021	5.942e-20	85.3717	NA	NA	NA
diastolic blood pressure || id:ieu-b-39	order Bifidobacteriales	rs4957061	T	C	5	521096	0.0569873	0.0061	0.0116907	0.0187	1.1517e-06	23.7614	NA	NA	NA
diastolic blood pressure || id:ieu-b-39	order Bifidobacteriales	rs540489	T	G	17	72897722	-0.0632518	0.0287	0.013817	0.0213	5.36811e-06	20.9567	NA	NA	NA
diastolic blood pressure || id:ieu-b-39	order Bifidobacteriales	rs55888705	A	G	4	1517826	0.053673	-0.0259	0.0120586	0.0183	8.66208e-06	19.8114	NA	NA	NA
diastolic blood pressure || id:ieu-b-39	order Bifidobacteriales	rs6899771	A	G	6	97406220	-0.0914312	0.0684	0.0202604	0.0306	7.27995e-06	20.3655	NA	NA	NA
diastolic blood pressure || id:ieu-b-39	order Bifidobacteriales	rs7174549	C	T	15	92463303	0.0551726	-0.0697	0.0124655	0.0185	6.8678e-06	19.5898	NA	NA	NA
diastolic blood pressure || id:ieu-b-39	order Bifidobacteriales	rs7322849	T	C	13	112859829	0.110676	-0.0114	0.0200996	0.0365	1.74032e-08	30.3202	NA	NA	NA
diastolic blood pressure || id:ieu-b-39	order Bifidobacteriales	rs73797465	T	G	5	142793467	-0.0942612	0.0188	0.0208421	0.0361	4.8495e-06	20.4542	NA	NA	NA
diastolic blood pressure || id:ieu-b-39	order Bifidobacteriales	rs857444	C	T	6	14617591	0.0553965	-0.0215	0.0120669	0.0182	3.82492e-06	21.0752	NA	NA	NA
diastolic blood pressure || id:ieu-b-39	order Burkholderiales	rs1511453	A	G	4	23588462	0.0910999	-0.0435	0.0199479	0.0364	8.00097e-06	20.8564	NA	NA	NA
diastolic blood pressure || id:ieu-b-39	order Burkholderiales	rs1928341	A	G	1	153240013	0.0507782	0.0133	0.0110587	0.0175	4.51508e-06	21.0837	NA	NA	NA
diastolic blood pressure || id:ieu-b-39	order Burkholderiales	rs2321387	G	A	13	58689340	-0.0508514	-0.0431	0.0109588	0.0175	3.25787e-06	21.5319	NA	NA	NA
diastolic blood pressure || id:ieu-b-39	order Burkholderiales	rs2613606	C	T	7	111285025	-0.0499561	0.0307	0.0109264	0.0175	4.13357e-06	20.9038	NA	NA	NA
diastolic blood pressure || id:ieu-b-39	order Burkholderiales	rs4033856	C	T	4	45642485	0.0833446	-0.0011	0.0167489	0.0273	5.66823e-07	24.7618	NA	NA	NA
diastolic blood pressure || id:ieu-b-39	order Burkholderiales	rs6087811	T	G	20	30596130	-0.101587	-0.0631	0.0198817	0.0329	2.88374e-07	26.1077	NA	NA	NA
diastolic blood pressure || id:ieu-b-39	order Burkholderiales	rs62191117	A	G	2	239900775	0.0679995	0.1016	0.0132471	0.0214	2.79099e-07	26.3495	NA	NA	NA
diastolic blood pressure || id:ieu-b-39	order Burkholderiales	rs62395635	T	C	5	173497796	0.109911	-0.0103	0.0236375	0.0356	2.90228e-06	21.6212	NA	NA	NA
diastolic blood pressure || id:ieu-b-39	order Burkholderiales	rs75242906	C	T	15	56786407	-0.120974	-0.0032	0.0281273	0.0388	9.74519e-06	18.4983	NA	NA	NA
diastolic blood pressure || id:ieu-b-39	order Burkholderiales	rs7638039	T	C	3	70588939	0.0580987	0.041	0.012673	0.0205	4.83593e-06	21.017	NA	NA	NA
diastolic blood pressure || id:ieu-b-39	order Burkholderiales	rs9964679	A	G	18	26569901	0.052509	-0.0267	0.011504	0.019	6.05981e-06	20.834	NA	NA	NA
diastolic blood pressure || id:ieu-b-39	genus LachnospiraceaeUCG010	rs11192447	A	G	10	83848397	0.126592	-0.0422	0.024345	0.0367	4.68957e-07	27.0392	NA	NA	NA
diastolic blood pressure || id:ieu-b-39	genus LachnospiraceaeUCG010	rs12346653	C	T	9	92267239	0.0657686	0.011	0.0139569	0.0202	2.70321e-06	22.2053	NA	NA	NA
diastolic blood pressure || id:ieu-b-39	genus LachnospiraceaeUCG010	rs17730011	G	A	6	84772845	-0.0702357	-0.0034	0.015706	0.0227	7.84597e-06	19.9979	NA	NA	NA
diastolic blood pressure || id:ieu-b-39	genus LachnospiraceaeUCG010	rs336138	G	T	5	8146371	0.0779543	-0.0263	0.0171865	0.0237	7.48417e-06	20.5733	NA	NA	NA
diastolic blood pressure || id:ieu-b-39	genus LachnospiraceaeUCG010	rs4576377	A	C	7	81410263	-0.0572001	-0.0331	0.0127043	0.0178	7.63056e-06	20.2718	NA	NA	NA
diastolic blood pressure || id:ieu-b-39	genus LachnospiraceaeUCG010	rs72894957	G	A	2	185862591	0.222263	0.1493	0.0486425	0.041	5.68428e-06	20.8786	NA	NA	NA
diastolic blood pressure || id:ieu-b-39	genus LachnospiraceaeUCG010	rs74315802	G	T	14	29872341	0.0867262	0.0316	0.0183477	0.0281	3.19006e-06	22.3428	NA	NA	NA
diastolic blood pressure || id:ieu-b-39	genus LachnospiraceaeUCG010	rs9981767	A	C	21	44079875	0.0655062	0.0247	0.0131994	0.0189	9.96373e-07	24.6295	NA	NA	NA
diastolic blood pressure || id:ieu-b-39	genus Subdoligranulum	rs10065321	T	C	5	141857415	-0.0512828	-0.0136	0.0108105	0.0177	2.10155e-06	22.5035	NA	NA	NA
diastolic blood pressure || id:ieu-b-39	genus Subdoligranulum	rs10497836	C	T	2	200288718	-0.0524065	0.015	0.0118697	0.0196	8.37954e-06	19.4934	NA	NA	NA
diastolic blood pressure || id:ieu-b-39	genus Subdoligranulum	rs1667315	G	A	2	232408743	0.0485017	0.0023	0.0107452	0.0175	6.72143e-06	20.3744	NA	NA	NA
diastolic blood pressure || id:ieu-b-39	genus Subdoligranulum	rs2114677	C	T	10	125472937	-0.104176	0.0053	0.0230829	0.0365	2.71726e-06	20.3685	NA	NA	NA
diastolic blood pressure || id:ieu-b-39	genus Subdoligranulum	rs2171249	C	T	6	153694029	0.106744	-0.0352	0.0233213	0.035	4.50556e-06	20.9498	NA	NA	NA
diastolic blood pressure || id:ieu-b-39	genus Subdoligranulum	rs35940633	G	A	14	86933898	-0.0511008	0.0174	0.011001	0.018	4.21698e-06	21.5769	NA	NA	NA
diastolic blood pressure || id:ieu-b-39	genus Subdoligranulum	rs3761728	T	G	4	48990885	-0.0543458	0.037	0.0118866	0.0192	3.86747e-06	20.9033	NA	NA	NA
diastolic blood pressure || id:ieu-b-39	genus Subdoligranulum	rs4347804	A	G	2	218215847	0.166063	0.085	0.0357483	0.0436	2.18405e-06	21.5792	NA	NA	NA
diastolic blood pressure || id:ieu-b-39	genus Subdoligranulum	rs6555306	T	C	5	4671383	-0.0740777	-0.0043	0.0155463	0.0264	2.80664e-06	22.705	NA	NA	NA
diastolic blood pressure || id:ieu-b-39	genus Subdoligranulum	rs75158211	T	C	19	29644694	-0.072343	0.0432	0.015933	0.0265	7.52162e-06	20.6156	NA	NA	NA
diastolic blood pressure || id:ieu-b-39	genus Subdoligranulum	rs76528319	G	T	5	117799448	-0.143279	0.061	0.0310662	0.0425	7.41394e-06	21.2709	NA	NA	NA
diastolic blood pressure || id:ieu-b-39	family Alcaligenaceae	rs112135816	T	G	9	82485327	-0.0775052	0.0263	0.0171554	0.0269	5.27662e-06	20.4109	NA	NA	NA
diastolic blood pressure || id:ieu-b-39	family Alcaligenaceae	rs1153990	A	G	5	104233461	-0.058727	-0.0305	0.0128306	0.0203	5.96787e-06	20.95	NA	NA	NA
diastolic blood pressure || id:ieu-b-39	family Alcaligenaceae	rs147968	C	T	16	85946450	0.0489475	0.0198	0.0110321	0.0176	9.12701e-06	19.6855	TRUE	rs147968	rs424971
diastolic blood pressure || id:ieu-b-39	family Alcaligenaceae	rs28480294	T	C	15	71522509	-0.0516967	-0.0374	0.0115503	0.0186	6.606e-06	20.0326	NA	NA	NA
diastolic blood pressure || id:ieu-b-39	family Alcaligenaceae	rs4033856	C	T	4	45642485	0.081834	-0.0011	0.0168931	0.0273	1.02902e-06	23.4665	NA	NA	NA
diastolic blood pressure || id:ieu-b-39	family Alcaligenaceae	rs62191117	A	G	2	239900775	0.0684302	0.1016	0.0133636	0.0214	2.75943e-07	26.221	NA	NA	NA
diastolic blood pressure || id:ieu-b-39	family Alcaligenaceae	rs62395635	T	C	5	173497796	0.110583	-0.0103	0.0238514	0.0356	3.34696e-06	21.4955	NA	NA	NA
diastolic blood pressure || id:ieu-b-39	family Alcaligenaceae	rs6969323	A	C	7	104214487	-0.0593564	0.0141	0.0129137	0.0204	3.88581e-06	21.127	NA	NA	NA
diastolic blood pressure || id:ieu-b-39	family Alcaligenaceae	rs74776516	T	G	11	20763367	-0.0944052	0.022	0.0213287	0.0347	6.85049e-06	19.5914	NA	NA	NA
diastolic blood pressure || id:ieu-b-39	family Alcaligenaceae	rs7638039	T	C	3	70588939	0.0603335	0.041	0.0127779	0.0205	2.70479e-06	22.2946	NA	NA	NA
diastolic blood pressure || id:ieu-b-39	family Alcaligenaceae	rs9537886	A	C	13	58568714	-0.0570888	-0.0509	0.0110683	0.0175	2.35108e-07	26.6038	TRUE	rs9537886	rs7986644
diastolic blood pressure || id:ieu-b-39	family Alcaligenaceae	rs9964679	A	G	18	26569901	0.0537051	-0.0267	0.0116008	0.019	4.47389e-06	21.4316	NA	NA	NA
diastolic blood pressure || id:ieu-b-39	genus Phascolarctobacterium	rs11929846	T	C	4	17051156	-0.0697199	-0.0156	0.0157969	0.0214	8.88416e-06	19.4791	NA	NA	NA
diastolic blood pressure || id:ieu-b-39	genus Phascolarctobacterium	rs12618201	A	G	2	174436533	0.0641657	-0.0177	0.0138202	0.0179	3.37696e-06	21.5565	NA	NA	NA
diastolic blood pressure || id:ieu-b-39	genus Phascolarctobacterium	rs1264476	T	G	8	102434276	0.0767335	-0.0065	0.0166041	0.0214	4.29567e-06	21.3569	NA	NA	NA
diastolic blood pressure || id:ieu-b-39	genus Phascolarctobacterium	rs28525131	G	A	14	21358155	-0.118657	0.0566	0.0269048	0.0345	8.22677e-06	19.4503	NA	NA	NA
diastolic blood pressure || id:ieu-b-39	genus Phascolarctobacterium	rs56069061	G	A	3	168339417	-0.111306	0.0146	0.0230694	0.0295	1.87174e-06	23.2789	NA	NA	NA
diastolic blood pressure || id:ieu-b-39	genus Phascolarctobacterium	rs56157888	A	C	4	183252836	0.0954864	-0.02	0.0193976	0.0241	1.08506e-06	24.2318	NA	NA	NA
diastolic blood pressure || id:ieu-b-39	genus Phascolarctobacterium	rs74540770	G	A	3	186553389	-0.121014	0.061	0.0258621	0.0321	3.60275e-06	21.8951	NA	NA	NA
diastolic blood pressure || id:ieu-b-39	genus Phascolarctobacterium	rs75882962	T	C	12	53098742	0.0968661	0.0136	0.0190575	0.0249	3.18987e-07	25.8352	NA	NA	NA
diastolic blood pressure || id:ieu-b-39	genus Phascolarctobacterium	rs7982713	G	A	13	71376322	0.0726922	-0.0355	0.0163201	0.0215	9.72164e-06	19.8395	NA	NA	NA
diastolic blood pressure || id:ieu-b-39	genus RikenellaceaeRC9gutgroup	rs12501673	A	G	4	163830516	0.116395	-0.0149	0.0262253	0.0185	6.28983e-06	19.6983	NA	NA	NA
diastolic blood pressure || id:ieu-b-39	genus RikenellaceaeRC9gutgroup	rs17032291	T	C	4	155865671	-0.169579	0.0365	0.0368251	0.0257	6.61004e-06	21.2057	NA	NA	NA
diastolic blood pressure || id:ieu-b-39	genus RikenellaceaeRC9gutgroup	rs17582787	A	G	4	149562638	-0.157739	-0.0005	0.0339924	0.0246	3.55377e-06	21.5335	NA	NA	NA
diastolic blood pressure || id:ieu-b-39	genus RikenellaceaeRC9gutgroup	rs2900503	G	T	9	112657543	-0.172329	-0.021	0.0326671	0.0236	1.55282e-07	27.8289	NA	NA	NA
diastolic blood pressure || id:ieu-b-39	genus RikenellaceaeRC9gutgroup	rs2998141	T	C	10	135010198	-0.136346	-0.0107	0.0293073	0.0225	4.42373e-06	21.644	NA	NA	NA
diastolic blood pressure || id:ieu-b-39	genus RikenellaceaeRC9gutgroup	rs4270579	G	A	4	84698188	-0.118021	-0.0099	0.0271041	0.0194	5.45647e-06	18.9605	NA	NA	NA
diastolic blood pressure || id:ieu-b-39	genus RikenellaceaeRC9gutgroup	rs7712231	A	G	5	31406285	0.156284	0.0188	0.0350462	0.0245	7.97036e-06	19.8859	NA	NA	NA
diastolic blood pressure || id:ieu-b-39	genus RikenellaceaeRC9gutgroup	rs80309088	G	A	6	165668732	0.17405	0.0005	0.0383423	0.0267	4.55642e-06	20.6059	NA	NA	NA
diastolic blood pressure || id:ieu-b-39	genus RikenellaceaeRC9gutgroup	rs9887954	G	A	1	164800873	-0.114849	-0.0141	0.0249013	0.0177	4.80801e-06	21.2723	NA	NA	NA
diastolic blood pressure || id:ieu-b-39	genus .Eubacteriumbrachygroup	rs112617308	T	C	10	94185213	-0.170873	0.0292	0.0362844	0.0292	2.38033e-06	22.1773	NA	NA	NA
diastolic blood pressure || id:ieu-b-39	genus .Eubacteriumbrachygroup	rs12151423	A	G	2	218237281	0.101329	0.003	0.0227324	0.0178	9.2705e-06	19.8688	NA	NA	NA
diastolic blood pressure || id:ieu-b-39	genus .Eubacteriumbrachygroup	rs13139592	T	C	4	144665178	-0.145997	0.0535	0.0327192	0.0257	7.96753e-06	19.9104	NA	NA	NA
diastolic blood pressure || id:ieu-b-39	genus .Eubacteriumbrachygroup	rs1384962	A	G	14	23060552	0.120888	-0.0663	0.0266264	0.0208	6.99292e-06	20.6131	NA	NA	NA
diastolic blood pressure || id:ieu-b-39	genus .Eubacteriumbrachygroup	rs2913110	C	T	10	22892667	0.105143	0.0286	0.022942	0.0176	4.55806e-06	21.0039	NA	NA	NA
diastolic blood pressure || id:ieu-b-39	genus .Eubacteriumbrachygroup	rs4862235	G	A	4	184628931	0.104806	0.0186	0.0225751	0.0177	3.73143e-06	21.5533	NA	NA	NA
diastolic blood pressure || id:ieu-b-39	genus .Eubacteriumbrachygroup	rs62348779	T	C	5	17460096	-0.201481	0.0039	0.043286	0.0345	3.78122e-06	21.6656	NA	NA	NA
diastolic blood pressure || id:ieu-b-39	genus .Eubacteriumbrachygroup	rs720439	A	G	22	48190598	-0.111927	0.0399	0.0251252	0.0202	7.02827e-06	19.8449	NA	NA	NA
diastolic blood pressure || id:ieu-b-39	genus LachnospiraceaeNK4A136group	rs10952110	G	T	7	8497922	0.0487709	-0.0017	0.0109614	0.0176	9.08113e-06	19.7964	NA	NA	NA
diastolic blood pressure || id:ieu-b-39	genus LachnospiraceaeNK4A136group	rs11263806	A	G	17	35240097	-0.0524615	0.0249	0.0116758	0.019	5.06517e-06	20.1887	NA	NA	NA
diastolic blood pressure || id:ieu-b-39	genus LachnospiraceaeNK4A136group	rs12611395	A	G	19	21806125	-0.0902532	-0.0278	0.0199652	0.0315	5.83039e-06	20.4351	NA	NA	NA
diastolic blood pressure || id:ieu-b-39	genus LachnospiraceaeNK4A136group	rs160061	A	G	5	6116659	0.0513831	-0.0042	0.0108094	0.0175	2.12198e-06	22.5963	NA	NA	NA
diastolic blood pressure || id:ieu-b-39	genus LachnospiraceaeNK4A136group	rs28540839	A	C	8	84735080	0.0508285	-0.0058	0.0110591	0.0175	9.34319e-06	21.1239	NA	NA	NA
diastolic blood pressure || id:ieu-b-39	genus LachnospiraceaeNK4A136group	rs2880566	T	C	17	30016653	0.0599578	-0.0625	0.0134693	0.0219	5.61428e-06	19.8155	NA	NA	NA
diastolic blood pressure || id:ieu-b-39	genus LachnospiraceaeNK4A136group	rs4955932	T	C	3	55181375	-0.0492283	0.0074	0.0109388	0.0182	7.05426e-06	20.2531	NA	NA	NA
diastolic blood pressure || id:ieu-b-39	genus LachnospiraceaeNK4A136group	rs59805249	T	C	5	90289997	0.0936162	0.0428	0.0207982	0.0367	9.45385e-06	20.2605	NA	NA	NA
diastolic blood pressure || id:ieu-b-39	genus LachnospiraceaeNK4A136group	rs68104925	T	C	14	100177681	-0.0549104	-0.0571	0.0115385	0.0181	2.36779e-06	22.647	NA	NA	NA
diastolic blood pressure || id:ieu-b-39	genus LachnospiraceaeNK4A136group	rs7073658	T	G	10	62175024	-0.0499621	0.0464	0.0109693	0.0177	5.2691e-06	20.7456	NA	NA	NA
diastolic blood pressure || id:ieu-b-39	genus LachnospiraceaeNK4A136group	rs7616165	G	T	3	190415145	-0.230542	-0.015	0.0483465	0.0414	2.77391e-06	22.739	NA	NA	NA
diastolic blood pressure || id:ieu-b-39	genus LachnospiraceaeNK4A136group	rs76193507	A	G	3	161749981	-0.22973	0.004	0.0499776	0.0413	2.9309e-06	21.1293	NA	NA	NA
diastolic blood pressure || id:ieu-b-39	genus LachnospiraceaeNK4A136group	rs7832116	A	G	8	4842929	-0.0714756	-0.0299	0.0151703	0.0249	3.57084e-06	22.1987	NA	NA	NA
diastolic blood pressure || id:ieu-b-39	genus LachnospiraceaeNK4A136group	rs954878	A	G	1	54578401	-0.0520656	0.0647	0.0109082	0.0175	1.78203e-06	22.7821	NA	NA	NA
diastolic blood pressure || id:ieu-b-39	genus Escherichia.Shigella	rs112767262	T	C	16	3750623	0.0732963	0.1293	0.0163589	0.0225	8.20636e-06	20.0751	NA	NA	NA
diastolic blood pressure || id:ieu-b-39	genus Escherichia.Shigella	rs113127095	A	G	13	23253392	0.151009	-0.0173	0.0323434	0.0387	3.33349e-06	21.799	NA	NA	NA
diastolic blood pressure || id:ieu-b-39	genus Escherichia.Shigella	rs1154904	A	G	11	134774845	-0.0613376	-0.0256	0.0130644	0.0175	3.03751e-06	22.0431	NA	NA	NA
diastolic blood pressure || id:ieu-b-39	genus Escherichia.Shigella	rs118526	C	A	5	79863544	-0.0594401	-0.0164	0.013598	0.0177	7.99566e-06	19.1077	NA	NA	NA
diastolic blood pressure || id:ieu-b-39	genus Escherichia.Shigella	rs2798105	A	G	1	48961903	-0.100851	-0.0715	0.0222045	0.0296	8.24501e-06	20.6289	NA	NA	NA
diastolic blood pressure || id:ieu-b-39	genus Escherichia.Shigella	rs4731451	G	A	7	128054100	-0.0609885	-0.028	0.0135157	0.0183	7.4731e-06	20.3619	NA	NA	NA
diastolic blood pressure || id:ieu-b-39	genus Escherichia.Shigella	rs57024273	T	C	2	236515155	0.0626172	0.0001	0.0139919	0.0197	9.70464e-06	20.028	NA	NA	NA
diastolic blood pressure || id:ieu-b-39	genus Escherichia.Shigella	rs592299	T	C	9	136179347	-0.0592004	-0.0099	0.0129486	0.0175	4.76927e-06	20.9026	NA	NA	NA
diastolic blood pressure || id:ieu-b-39	genus Escherichia.Shigella	rs73208162	A	G	21	39324484	-0.119296	-0.0224	0.024839	0.0364	2.19391e-06	23.0665	NA	NA	NA
diastolic blood pressure || id:ieu-b-39	phylum Verrucomicrobia	rs11252894	A	C	10	5073050	0.0784055	-0.0353	0.0162769	0.0222	1.10556e-06	23.2032	NA	NA	NA
diastolic blood pressure || id:ieu-b-39	phylum Verrucomicrobia	rs117107102	A	G	18	49473635	0.204283	-0.0073	0.0427565	0.0448	2.67935e-06	22.8275	NA	NA	NA
diastolic blood pressure || id:ieu-b-39	phylum Verrucomicrobia	rs11729256	T	C	4	95027272	0.0696984	-0.0363	0.0146953	0.02	2.23402e-06	22.495	NA	NA	NA
diastolic blood pressure || id:ieu-b-39	phylum Verrucomicrobia	rs12512971	A	C	4	16548975	0.171057	-0.0227	0.0398053	0.0431	9.81381e-06	18.4671	NA	NA	NA
diastolic blood pressure || id:ieu-b-39	phylum Verrucomicrobia	rs12908520	G	A	15	97570657	0.0594916	0.0205	0.012823	0.0176	3.40448e-06	21.5244	NA	NA	NA
diastolic blood pressure || id:ieu-b-39	phylum Verrucomicrobia	rs2602429	C	T	16	81063149	0.0764148	-0.0012	0.0153487	0.0215	8.7104e-07	24.7864	NA	NA	NA
diastolic blood pressure || id:ieu-b-39	phylum Verrucomicrobia	rs3995795	C	T	10	11389614	0.0610914	-0.0035	0.0138592	0.0191	9.72209e-06	19.4305	NA	NA	NA
diastolic blood pressure || id:ieu-b-39	phylum Verrucomicrobia	rs45598138	C	A	1	55522083	-0.143901	0.0948	0.03054	0.0407	2.19127e-06	22.202	NA	NA	NA
diastolic blood pressure || id:ieu-b-39	phylum Verrucomicrobia	rs61779207	G	A	1	41074472	-0.0755253	-0.0016	0.0164385	0.0224	5.27971e-06	21.1087	NA	NA	NA
diastolic blood pressure || id:ieu-b-39	phylum Verrucomicrobia	rs74542928	T	C	4	100544188	0.115994	-0.04	0.0231324	0.0296	4.08375e-07	25.1439	NA	NA	NA
diastolic blood pressure || id:ieu-b-39	phylum Verrucomicrobia	rs76430504	T	C	5	40438158	-0.11753	-0.0032	0.025458	0.0367	3.4956e-06	21.3132	NA	NA	NA
diastolic blood pressure || id:ieu-b-39	phylum Verrucomicrobia	rs9349825	A	G	6	56341481	-0.0660243	0.0254	0.0143911	0.0197	6.27486e-06	21.0483	NA	NA	NA
diastolic blood pressure || id:ieu-b-39	genus Anaerostipes	rs10502061	A	G	11	105615253	0.0835752	0.0417	0.0192017	0.0311	7.93539e-06	18.9442	NA	NA	NA
diastolic blood pressure || id:ieu-b-39	genus Anaerostipes	rs2014785	T	C	3	171100102	0.0515687	0.0052	0.0112199	0.0181	4.68061e-06	21.125	NA	NA	NA
diastolic blood pressure || id:ieu-b-39	genus Anaerostipes	rs2396460	T	C	2	228018671	-0.0512653	-0.019	0.0109555	0.0177	2.91088e-06	21.8967	NA	NA	NA
diastolic blood pressure || id:ieu-b-39	genus Anaerostipes	rs2804244	A	G	10	117383184	-0.053089	-0.0337	0.0110983	0.0174	2.04051e-06	22.8822	NA	NA	NA
diastolic blood pressure || id:ieu-b-39	genus Anaerostipes	rs3900776	G	A	9	13525082	-0.110013	-0.0309	0.0236302	0.0352	2.74765e-06	21.6748	NA	NA	NA
diastolic blood pressure || id:ieu-b-39	genus Anaerostipes	rs62157625	T	C	2	142774333	0.088573	0.0628	0.0185548	0.0285	1.44909e-06	22.7872	NA	NA	NA
diastolic blood pressure || id:ieu-b-39	genus Anaerostipes	rs6474958	A	G	9	1582701	-0.0500065	0.022	0.0112001	0.0176	6.74483e-06	19.9347	NA	NA	NA
diastolic blood pressure || id:ieu-b-39	genus Anaerostipes	rs6726833	C	A	2	39351569	-0.0877497	-0.1024	0.0189408	0.0332	3.32217e-06	21.4631	NA	NA	NA
diastolic blood pressure || id:ieu-b-39	genus Anaerostipes	rs6854026	T	C	4	169690814	-0.0508482	-0.0199	0.0109075	0.0174	3.19578e-06	21.732	NA	NA	NA
diastolic blood pressure || id:ieu-b-39	genus Anaerostipes	rs7193624	C	T	16	77574020	0.0750642	-0.0023	0.0150723	0.0243	5.35482e-07	24.803	NA	NA	NA
diastolic blood pressure || id:ieu-b-39	genus Anaerostipes	rs78735375	A	C	19	1497547	-0.137429	-0.0221	0.0305304	0.0411	5.33384e-06	20.2623	NA	NA	NA
diastolic blood pressure || id:ieu-b-39	genus Ruminococcus2	rs12406309	A	C	1	108074445	-0.063193	0	0.0142275	0.0218	9.78953e-06	19.7277	NA	NA	NA
diastolic blood pressure || id:ieu-b-39	genus Ruminococcus2	rs12986628	C	T	2	238103439	0.0665937	0.0164	0.0140168	0.0208	2.14202e-06	22.5719	NA	NA	NA
diastolic blood pressure || id:ieu-b-39	genus Ruminococcus2	rs1819812	G	T	7	151435722	0.0842356	-0.0241	0.0184893	0.0289	5.28435e-06	20.7563	NA	NA	NA
diastolic blood pressure || id:ieu-b-39	genus Ruminococcus2	rs2368224	T	G	2	182656416	0.199648	-0.0297	0.0438453	0.049	3.6293e-06	20.7339	NA	NA	NA
diastolic blood pressure || id:ieu-b-39	genus Ruminococcus2	rs2846589	G	T	18	862477	0.0522093	-0.0352	0.0116382	0.018	7.58896e-06	20.1246	NA	NA	NA
diastolic blood pressure || id:ieu-b-39	genus Ruminococcus2	rs4400279	A	G	7	16804578	0.0546114	0.0068	0.0120077	0.018	5.79929e-06	20.6844	NA	NA	NA
diastolic blood pressure || id:ieu-b-39	genus Ruminococcus2	rs4799823	C	T	18	33456427	0.0837001	0.0135	0.0182263	0.0287	5.40138e-06	21.0891	NA	NA	NA
diastolic blood pressure || id:ieu-b-39	genus Ruminococcus2	rs55707116	C	A	9	79919385	0.0865521	-0.0176	0.0189141	0.0289	8.00593e-06	20.9404	NA	NA	NA
diastolic blood pressure || id:ieu-b-39	genus Ruminococcus2	rs58681734	A	G	9	137557890	0.0723875	-0.0449	0.0160787	0.0247	4.18175e-06	20.2687	NA	NA	NA
diastolic blood pressure || id:ieu-b-39	genus Ruminococcus2	rs61791565	T	C	4	24655463	-0.0523503	0.0028	0.0117119	0.0178	6.78933e-06	19.9795	NA	NA	NA
diastolic blood pressure || id:ieu-b-39	genus Ruminococcus2	rs75140805	T	G	11	12148588	0.0836825	-0.006	0.0176445	0.0276	3.95297e-06	22.4931	NA	NA	NA
diastolic blood pressure || id:ieu-b-39	genus Ruminococcus2	rs7635831	G	A	3	173040924	0.0618344	0.0337	0.0129031	0.0208	1.98054e-06	22.9652	NA	NA	NA
diastolic blood pressure || id:ieu-b-39	genus Ruminococcus2	rs7693984	G	A	4	4268322	-0.102822	0.0674	0.0235087	0.0357	9.42134e-06	19.13	NA	NA	NA
diastolic blood pressure || id:ieu-b-39	genus Ruminococcus2	rs78120384	A	G	3	106664363	-0.192815	-0.0012	0.0392045	0.0425	3.31185e-07	24.1887	NA	NA	NA
diastolic blood pressure || id:ieu-b-39	family Bifidobacteriaceae	rs10831953	G	A	11	13098051	0.0537537	0.0141	0.0123746	0.0182	9.94742e-06	18.8693	NA	NA	NA
diastolic blood pressure || id:ieu-b-39	family Bifidobacteriaceae	rs13020688	G	A	2	192878532	0.0584045	-0.0186	0.0122081	0.0181	1.57375e-06	22.8872	NA	NA	NA
diastolic blood pressure || id:ieu-b-39	family Bifidobacteriaceae	rs182549	C	T	2	136616754	0.11707	-0.0348	0.0126703	0.021	5.942e-20	85.3717	NA	NA	NA
diastolic blood pressure || id:ieu-b-39	family Bifidobacteriaceae	rs4957061	T	C	5	521096	0.0569873	0.0061	0.0116907	0.0187	1.1517e-06	23.7614	NA	NA	NA
diastolic blood pressure || id:ieu-b-39	family Bifidobacteriaceae	rs540489	T	G	17	72897722	-0.0632518	0.0287	0.013817	0.0213	5.36811e-06	20.9567	NA	NA	NA
diastolic blood pressure || id:ieu-b-39	family Bifidobacteriaceae	rs55888705	A	G	4	1517826	0.053673	-0.0259	0.0120586	0.0183	8.66208e-06	19.8114	NA	NA	NA
diastolic blood pressure || id:ieu-b-39	family Bifidobacteriaceae	rs6899771	A	G	6	97406220	-0.0914312	0.0684	0.0202604	0.0306	7.27995e-06	20.3655	NA	NA	NA
diastolic blood pressure || id:ieu-b-39	family Bifidobacteriaceae	rs7174549	C	T	15	92463303	0.0551726	-0.0697	0.0124655	0.0185	6.8678e-06	19.5898	NA	NA	NA
diastolic blood pressure || id:ieu-b-39	family Bifidobacteriaceae	rs7322849	T	C	13	112859829	0.110676	-0.0114	0.0200996	0.0365	1.74032e-08	30.3202	NA	NA	NA
diastolic blood pressure || id:ieu-b-39	family Bifidobacteriaceae	rs73797465	T	G	5	142793467	-0.0942612	0.0188	0.0208421	0.0361	4.8495e-06	20.4542	NA	NA	NA
diastolic blood pressure || id:ieu-b-39	family Bifidobacteriaceae	rs857444	C	T	6	14617591	0.0553965	-0.0215	0.0120669	0.0182	3.82492e-06	21.0752	NA	NA	NA
diastolic blood pressure || id:ieu-b-39	genus unknowngenus	rs10200320	C	T	2	197967710	0.0641139	0.0097	0.0142769	0.0202	5.66074e-06	20.1667	NA	NA	NA
diastolic blood pressure || id:ieu-b-39	genus unknowngenus	rs11195523	A	C	10	113086067	0.0689278	-0.04	0.0145351	0.0207	2.40123e-06	22.4882	NA	NA	NA
diastolic blood pressure || id:ieu-b-39	genus unknowngenus	rs11684166	A	G	2	111817641	-0.0769635	-0.027	0.0168349	0.0237	3.49119e-06	20.9002	NA	NA	NA
diastolic blood pressure || id:ieu-b-39	genus unknowngenus	rs11809762	G	A	1	175159585	-0.0934634	0.1227	0.0190198	0.0272	1.68286e-06	24.1476	NA	NA	NA
diastolic blood pressure || id:ieu-b-39	genus unknowngenus	rs11904514	G	A	2	26541158	-0.109498	-0.0205	0.0249839	0.0348	7.89959e-06	19.2086	NA	NA	NA
diastolic blood pressure || id:ieu-b-39	genus unknowngenus	rs12147596	C	T	14	104006716	-0.0719818	0.1063	0.0141609	0.0194	2.86206e-07	25.8383	NA	NA	NA
diastolic blood pressure || id:ieu-b-39	genus unknowngenus	rs16823675	C	T	2	145173029	-0.0767515	0.0325	0.0149973	0.0209	2.33346e-07	26.1908	NA	NA	NA
diastolic blood pressure || id:ieu-b-39	genus unknowngenus	rs17086536	C	A	6	124369748	-0.100851	0.0149	0.022432	0.0309	3.36379e-06	20.2128	NA	NA	NA
diastolic blood pressure || id:ieu-b-39	genus unknowngenus	rs2939766	A	G	11	41417982	-0.0591611	-0.0084	0.013042	0.018	7.01143e-06	20.577	NA	NA	NA
diastolic blood pressure || id:ieu-b-39	genus unknowngenus	rs34985298	G	A	7	93746275	-0.0623526	0.0066	0.013772	0.0187	8.33749e-06	20.4982	NA	NA	NA
diastolic blood pressure || id:ieu-b-39	genus unknowngenus	rs35740166	C	T	4	105068883	-0.112246	0.0218	0.0226824	0.0308	8.39977e-07	24.4884	NA	NA	NA
diastolic blood pressure || id:ieu-b-39	genus unknowngenus	rs4644504	T	C	1	221985829	-0.0969321	-0.0185	0.0216146	0.031	5.81965e-06	20.1113	NA	NA	NA
diastolic blood pressure || id:ieu-b-39	genus unknowngenus	rs72700702	T	C	15	35278445	-0.0917261	0.0577	0.0189005	0.0257	1.59273e-06	23.5525	NA	NA	NA
diastolic blood pressure || id:ieu-b-39	genus unknowngenus	rs76532867	T	C	12	94212918	0.112353	-0.006	0.0242364	0.0321	2.55861e-06	21.4897	NA	NA	NA
diastolic blood pressure || id:ieu-b-39	genus Prevotella7	rs118038478	A	G	16	47237609	0.205676	-0.0633	0.0468917	0.0337	7.85422e-06	19.2386	NA	NA	NA
diastolic blood pressure || id:ieu-b-39	genus Prevotella7	rs12124567	A	G	1	3343802	-0.121281	0.1231	0.0275017	0.0205	9.48982e-06	19.4477	NA	NA	NA
diastolic blood pressure || id:ieu-b-39	genus Prevotella7	rs12195431	T	C	6	91019654	0.196528	-0.0913	0.0442322	0.0335	8.72818e-06	19.7411	NA	NA	NA
diastolic blood pressure || id:ieu-b-39	genus Prevotella7	rs2240542	C	T	2	242066314	0.12085	0.0449	0.0261776	0.0193	4.84146e-06	21.3124	NA	NA	NA
diastolic blood pressure || id:ieu-b-39	genus Prevotella7	rs2918132	C	T	10	133000320	-0.114648	0.0375	0.0254916	0.019	6.42409e-06	20.2275	NA	NA	NA
diastolic blood pressure || id:ieu-b-39	genus Prevotella7	rs430270	A	C	3	60474379	0.139155	-0.054	0.0297055	0.0221	2.86846e-06	21.9444	NA	NA	NA
diastolic blood pressure || id:ieu-b-39	genus Prevotella7	rs57404562	C	A	2	12101762	0.155486	0.0115	0.0316057	0.0222	6.21576e-07	24.2022	NA	NA	NA
diastolic blood pressure || id:ieu-b-39	genus Prevotella7	rs79263163	A	C	11	39821773	-0.143982	-0.0031	0.031501	0.0232	7.51048e-06	20.8914	NA	NA	NA
diastolic blood pressure || id:ieu-b-39	genus Prevotella7	rs9426434	T	C	1	29736216	-0.123657	0.0386	0.0278514	0.0204	9.71711e-06	19.7126	NA	NA	NA
diastolic blood pressure || id:ieu-b-39	genus Prevotella7	rs9959718	G	A	18	71442664	0.133012	-0.0298	0.0275361	0.0201	1.90058e-06	23.3333	NA	NA	NA
diastolic blood pressure || id:ieu-b-39	genus Collinsella	rs10890671	T	C	11	107123199	-0.0537401	-0.0126	0.0118848	0.0173	6.52136e-06	20.4461	NA	NA	NA
diastolic blood pressure || id:ieu-b-39	genus Collinsella	rs11597285	G	T	10	8589813	-0.0537947	-0.0089	0.0120548	0.0175	9.37615e-06	19.9138	NA	NA	NA
diastolic blood pressure || id:ieu-b-39	genus Collinsella	rs1496626	T	C	19	31760841	-0.0722307	-0.0043	0.01616	0.0254	6.78175e-06	19.9783	NA	NA	NA
diastolic blood pressure || id:ieu-b-39	genus Collinsella	rs149807560	C	A	19	56526640	-0.104264	-0.0069	0.0235841	0.0345	7.0987e-06	19.5448	NA	NA	NA
diastolic blood pressure || id:ieu-b-39	genus Collinsella	rs2103510	G	A	21	29355467	0.0786551	0.0324	0.0168217	0.0256	2.42474e-06	21.8633	NA	NA	NA
diastolic blood pressure || id:ieu-b-39	genus Collinsella	rs62448871	C	A	7	24465024	-0.0540309	-0.0151	0.0120324	0.0177	6.78253e-06	20.1641	NA	NA	NA
diastolic blood pressure || id:ieu-b-39	genus Collinsella	rs75672793	A	G	4	149818294	-0.108908	0.006	0.0240522	0.0327	6.13549e-06	20.5027	NA	NA	NA
diastolic blood pressure || id:ieu-b-39	genus Collinsella	rs9541268	C	A	13	68610061	0.09597	0.009	0.0197312	0.0277	8.79419e-07	23.6572	NA	NA	NA
diastolic blood pressure || id:ieu-b-39	genus unknowngenus	rs10872669	A	G	6	151515172	-0.123071	0.0303	0.0275665	0.0284	9.4901e-06	19.9317	NA	NA	NA
diastolic blood pressure || id:ieu-b-39	genus unknowngenus	rs17043785	T	C	2	53139362	-0.176187	0.0037	0.0347133	0.0384	5.11837e-07	25.7606	NA	NA	NA
diastolic blood pressure || id:ieu-b-39	genus unknowngenus	rs61508842	T	C	3	158653545	0.122574	-0.0401	0.0272389	0.0286	7.82782e-06	20.2498	NA	NA	NA
diastolic blood pressure || id:ieu-b-39	genus unknowngenus	rs689695	C	A	15	47352866	0.0814578	-0.0219	0.0167057	0.0184	1.28039e-06	23.7759	NA	NA	NA
diastolic blood pressure || id:ieu-b-39	genus unknowngenus	rs738193	T	C	22	25943322	0.0847328	0.0069	0.0165856	0.0185	3.82163e-07	26.1	NA	NA	NA
diastolic blood pressure || id:ieu-b-39	genus unknowngenus	rs78609301	A	G	6	63236747	-0.0867065	0.0165	0.0195709	0.0215	7.09297e-06	19.6283	NA	NA	NA
diastolic blood pressure || id:ieu-b-39	genus unknowngenus	rs941000	C	T	7	90714682	0.0850266	-0.0518	0.0163382	0.0176	3.15557e-07	27.0831	TRUE	rs941000	rs696266
diastolic blood pressure || id:ieu-b-39	genus unknowngenus	rs10517600	T	G	4	155632958	0.0626993	0.012	0.0139364	0.0174	6.82768e-06	20.2406	NA	NA	NA
diastolic blood pressure || id:ieu-b-39	genus unknowngenus	rs10904722	C	T	10	6714424	-0.0672314	0.0066	0.0147123	0.0187	5.04837e-06	20.8825	NA	NA	NA
diastolic blood pressure || id:ieu-b-39	genus unknowngenus	rs118104867	C	T	8	123977538	0.214464	-0.045	0.0455098	0.0405	3.43598e-06	22.2075	NA	NA	NA
diastolic blood pressure || id:ieu-b-39	genus unknowngenus	rs13409132	A	G	2	205616346	-0.165419	-0.0361	0.0352154	0.0388	4.37231e-06	22.0649	NA	NA	NA
diastolic blood pressure || id:ieu-b-39	genus unknowngenus	rs17121075	G	A	14	85856796	0.0769254	0.0413	0.0172234	0.0224	7.91417e-06	19.9482	NA	NA	NA
diastolic blood pressure || id:ieu-b-39	genus unknowngenus	rs2191834	G	T	2	229942951	0.0746375	-0.0155	0.0159136	0.0199	2.50195e-06	21.9977	NA	NA	NA
diastolic blood pressure || id:ieu-b-39	genus unknowngenus	rs28691777	C	T	17	58149405	0.137134	-0.0769	0.0266996	0.0352	6.95697e-07	26.3802	NA	NA	NA
diastolic blood pressure || id:ieu-b-39	genus unknowngenus	rs34088226	A	G	5	4308946	-0.117807	-0.0012	0.026924	0.0346	7.66216e-06	19.1454	NA	NA	NA
diastolic blood pressure || id:ieu-b-39	genus unknowngenus	rs55682560	C	T	15	87392290	-0.131519	0.0335	0.0261319	0.0323	4.97034e-07	25.3302	NA	NA	NA
diastolic blood pressure || id:ieu-b-39	genus unknowngenus	rs6588624	G	A	1	56849539	-0.0662317	-0.0013	0.0138147	0.0174	1.79287e-06	22.9853	NA	NA	NA
diastolic blood pressure || id:ieu-b-39	genus unknowngenus	rs66714985	A	C	8	3305122	0.116908	0.0223	0.0252447	0.0336	4.85334e-06	21.446	NA	NA	NA
diastolic blood pressure || id:ieu-b-39	genus unknowngenus	rs7226487	A	G	18	74373125	-0.0643682	0.082	0.0138701	0.0175	3.58282e-06	21.5368	NA	NA	NA
diastolic blood pressure || id:ieu-b-39	genus unknowngenus	rs7538034	T	G	1	71391694	-0.078598	-0.0444	0.0165982	0.0212	2.36706e-06	22.4233	NA	NA	NA
diastolic blood pressure || id:ieu-b-39	genus unknowngenus	rs7725895	A	G	5	142244898	-0.116224	0.0825	0.0240367	0.0343	3.94356e-06	23.3797	NA	NA	NA
diastolic blood pressure || id:ieu-b-39	genus unknowngenus	rs989682	A	G	3	15564453	0.070194	0.0261	0.0155364	0.0191	6.8471e-06	20.4126	NA	NA	NA
diastolic blood pressure || id:ieu-b-39	family BacteroidalesS24.7group	rs10872669	A	G	6	151515172	-0.123071	0.0303	0.0275665	0.0284	9.4901e-06	19.9317	NA	NA	NA
diastolic blood pressure || id:ieu-b-39	family BacteroidalesS24.7group	rs17043785	T	C	2	53139362	-0.176187	0.0037	0.0347133	0.0384	5.11837e-07	25.7606	NA	NA	NA
diastolic blood pressure || id:ieu-b-39	family BacteroidalesS24.7group	rs61508842	T	C	3	158653545	0.122574	-0.0401	0.0272389	0.0286	7.82782e-06	20.2498	NA	NA	NA
diastolic blood pressure || id:ieu-b-39	family BacteroidalesS24.7group	rs689695	C	A	15	47352866	0.0814578	-0.0219	0.0167057	0.0184	1.28039e-06	23.7759	NA	NA	NA
diastolic blood pressure || id:ieu-b-39	family BacteroidalesS24.7group	rs738193	T	C	22	25943322	0.0847328	0.0069	0.0165856	0.0185	3.82163e-07	26.1	NA	NA	NA
diastolic blood pressure || id:ieu-b-39	family BacteroidalesS24.7group	rs78609301	A	G	6	63236747	-0.0867065	0.0165	0.0195709	0.0215	7.09297e-06	19.6283	NA	NA	NA
diastolic blood pressure || id:ieu-b-39	family BacteroidalesS24.7group	rs941000	C	T	7	90714682	0.0850266	-0.0518	0.0163382	0.0176	3.15557e-07	27.0831	TRUE	rs941000	rs696266
diastolic blood pressure || id:ieu-b-39	family Prevotellaceae	rs12057990	C	T	1	99474997	0.0589878	0.0296	0.0132268	0.0199	8.9748e-06	19.889	TRUE	rs12057990	rs6656740
diastolic blood pressure || id:ieu-b-39	family Prevotellaceae	rs12118202	T	C	1	210681370	-0.0751986	0.0437	0.0147265	0.0212	5.54234e-07	26.0747	NA	NA	NA
diastolic blood pressure || id:ieu-b-39	family Prevotellaceae	rs13069367	A	C	3	71801830	-0.0539768	0.0317	0.0119687	0.0181	7.39489e-06	20.3384	NA	NA	NA
diastolic blood pressure || id:ieu-b-39	family Prevotellaceae	rs148376875	T	G	3	170126707	0.084515	-0.0506	0.0179163	0.0279	2.08029e-06	22.2521	NA	NA	NA
diastolic blood pressure || id:ieu-b-39	family Prevotellaceae	rs2206482	T	G	20	9771109	-0.0569105	-0.0148	0.0117486	0.0174	1.30377e-06	23.4644	NA	NA	NA
diastolic blood pressure || id:ieu-b-39	family Prevotellaceae	rs2278540	G	A	3	32408916	0.0554249	-0.0293	0.0123265	0.0186	8.43592e-06	20.2177	NA	NA	NA
diastolic blood pressure || id:ieu-b-39	family Prevotellaceae	rs3758087	T	C	8	23714609	0.0564199	-0.0228	0.0124655	0.0185	8.60581e-06	20.4854	NA	NA	NA
diastolic blood pressure || id:ieu-b-39	family Prevotellaceae	rs3860225	A	G	1	111161677	0.083936	-0.0438	0.0167936	0.0252	5.49682e-07	24.9809	NA	NA	NA
diastolic blood pressure || id:ieu-b-39	family Prevotellaceae	rs4493272	T	C	2	118910912	-0.0604992	0.0008	0.0118027	0.0176	3.02312e-07	26.2745	NA	NA	NA
diastolic blood pressure || id:ieu-b-39	family Prevotellaceae	rs4685827	T	C	3	4864877	-0.0679529	0.0097	0.0145407	0.0214	2.77192e-06	21.8396	NA	NA	NA
diastolic blood pressure || id:ieu-b-39	family Prevotellaceae	rs7252711	A	G	19	17460999	-0.0740876	-0.0067	0.0161926	0.0259	5.56586e-06	20.9343	NA	NA	NA
diastolic blood pressure || id:ieu-b-39	family Prevotellaceae	rs7975087	C	A	12	21404832	-0.0601448	0.0164	0.0135454	0.0201	7.59459e-06	19.7157	NA	NA	NA
diastolic blood pressure || id:ieu-b-39	family Prevotellaceae	rs912860	G	A	14	33706908	-0.229046	0.0515	0.0483124	0.0553	9.2992e-07	22.4765	NA	NA	NA
diastolic blood pressure || id:ieu-b-39	family Prevotellaceae	rs9586501	G	A	13	105075823	0.0592681	-0.0473	0.0127329	0.0188	2.58988e-06	21.6663	NA	NA	NA
diastolic blood pressure || id:ieu-b-39	family Prevotellaceae	rs9958960	G	A	18	63018983	-0.0914807	0.0096	0.0173611	0.025	1.06324e-07	27.7653	NA	NA	NA
diastolic blood pressure || id:ieu-b-39	family ClostridialesvadinBB60group	rs10517600	T	G	4	155632958	0.0626993	0.012	0.0139364	0.0174	6.82768e-06	20.2406	NA	NA	NA
diastolic blood pressure || id:ieu-b-39	family ClostridialesvadinBB60group	rs10904722	C	T	10	6714424	-0.0672314	0.0066	0.0147123	0.0187	5.04837e-06	20.8825	NA	NA	NA
diastolic blood pressure || id:ieu-b-39	family ClostridialesvadinBB60group	rs118104867	C	T	8	123977538	0.214464	-0.045	0.0455098	0.0405	3.43598e-06	22.2075	NA	NA	NA
diastolic blood pressure || id:ieu-b-39	family ClostridialesvadinBB60group	rs13409132	A	G	2	205616346	-0.165419	-0.0361	0.0352154	0.0388	4.37231e-06	22.0649	NA	NA	NA
diastolic blood pressure || id:ieu-b-39	family ClostridialesvadinBB60group	rs17121075	G	A	14	85856796	0.0769254	0.0413	0.0172234	0.0224	7.91417e-06	19.9482	NA	NA	NA
diastolic blood pressure || id:ieu-b-39	family ClostridialesvadinBB60group	rs2191834	G	T	2	229942951	0.0746375	-0.0155	0.0159136	0.0199	2.50195e-06	21.9977	NA	NA	NA
diastolic blood pressure || id:ieu-b-39	family ClostridialesvadinBB60group	rs28691777	C	T	17	58149405	0.137134	-0.0769	0.0266996	0.0352	6.95697e-07	26.3802	NA	NA	NA
diastolic blood pressure || id:ieu-b-39	family ClostridialesvadinBB60group	rs34088226	A	G	5	4308946	-0.117807	-0.0012	0.026924	0.0346	7.66216e-06	19.1454	NA	NA	NA
diastolic blood pressure || id:ieu-b-39	family ClostridialesvadinBB60group	rs55682560	C	T	15	87392290	-0.131519	0.0335	0.0261319	0.0323	4.97034e-07	25.3302	NA	NA	NA
diastolic blood pressure || id:ieu-b-39	family ClostridialesvadinBB60group	rs6588624	G	A	1	56849539	-0.0662317	-0.0013	0.0138147	0.0174	1.79287e-06	22.9853	NA	NA	NA
diastolic blood pressure || id:ieu-b-39	family ClostridialesvadinBB60group	rs66714985	A	C	8	3305122	0.116908	0.0223	0.0252447	0.0336	4.85334e-06	21.446	NA	NA	NA
diastolic blood pressure || id:ieu-b-39	family ClostridialesvadinBB60group	rs7226487	A	G	18	74373125	-0.0643682	0.082	0.0138701	0.0175	3.58282e-06	21.5368	NA	NA	NA
diastolic blood pressure || id:ieu-b-39	family ClostridialesvadinBB60group	rs7538034	T	G	1	71391694	-0.078598	-0.0444	0.0165982	0.0212	2.36706e-06	22.4233	NA	NA	NA
diastolic blood pressure || id:ieu-b-39	family ClostridialesvadinBB60group	rs7725895	A	G	5	142244898	-0.116224	0.0825	0.0240367	0.0343	3.94356e-06	23.3797	NA	NA	NA
diastolic blood pressure || id:ieu-b-39	family ClostridialesvadinBB60group	rs989682	A	G	3	15564453	0.070194	0.0261	0.0155364	0.0191	6.8471e-06	20.4126	NA	NA	NA
diastolic blood pressure || id:ieu-b-39	genus Terrisporobacter	rs1883097	C	T	11	8938819	0.226399	-0.1456	0.0454642	0.0377	4.15789e-07	24.7976	NA	NA	NA
diastolic blood pressure || id:ieu-b-39	genus Terrisporobacter	rs2569953	A	C	3	144148905	-0.0775591	0.0226	0.0174641	0.0174	8.95009e-06	19.723	NA	NA	NA
diastolic blood pressure || id:ieu-b-39	genus Terrisporobacter	rs2872237	C	A	19	17026940	-0.0814505	0.0257	0.0175943	0.0178	3.97135e-06	21.431	NA	NA	NA
diastolic blood pressure || id:ieu-b-39	genus Terrisporobacter	rs58405430	G	T	11	20621043	0.134617	-0.0101	0.0301177	0.0285	7.9371e-06	19.9782	NA	NA	NA
diastolic blood pressure || id:ieu-b-39	genus Terrisporobacter	rs7184125	T	C	16	15920394	0.091256	-0.0074	0.0205493	0.0212	8.48103e-06	19.7209	NA	NA	NA
diastolic blood pressure || id:ieu-b-39	genus Odoribacter	rs10093869	A	G	8	1266824	-0.0577795	0.0274	0.0125389	0.0186	3.67441e-06	21.2337	NA	NA	NA
diastolic blood pressure || id:ieu-b-39	genus Odoribacter	rs10423795	C	T	19	49523088	0.0550695	-0.0079	0.0121164	0.0183	6.57936e-06	20.6573	NA	NA	NA
diastolic blood pressure || id:ieu-b-39	genus Odoribacter	rs28417404	A	G	14	70944224	-0.0726896	0.0056	0.0161372	0.0244	3.68032e-06	20.2903	NA	NA	NA
diastolic blood pressure || id:ieu-b-39	genus Odoribacter	rs4793970	A	G	17	46763962	-0.0576329	-0.0046	0.0129154	0.0193	6.02696e-06	19.9125	NA	NA	NA
diastolic blood pressure || id:ieu-b-39	genus Odoribacter	rs6856150	G	A	4	11907559	0.0881922	0.0203	0.0194146	0.03	6.0595e-06	20.6349	NA	NA	NA
diastolic blood pressure || id:ieu-b-39	genus Odoribacter	rs74553962	T	G	8	69677480	0.121449	0.0774	0.0264106	0.0373	9.48684e-06	21.1461	NA	NA	NA
diastolic blood pressure || id:ieu-b-39	genus Odoribacter	rs77779484	G	A	12	67655943	-0.133489	0.003	0.0268526	0.0377	6.56256e-07	24.7127	NA	NA	NA
diastolic blood pressure || id:ieu-b-39	genus Adlercreutzia	rs11604400	C	T	11	98386085	-0.102524	0.0113	0.0234834	0.0272	9.74463e-06	19.0604	NA	NA	NA
diastolic blood pressure || id:ieu-b-39	genus Adlercreutzia	rs13231526	C	A	7	48844151	0.143237	0.0538	0.0311654	0.0331	4.81355e-06	21.1234	NA	NA	NA
diastolic blood pressure || id:ieu-b-39	genus Adlercreutzia	rs2717140	C	T	18	75009770	-0.119225	0.042	0.0251081	0.0283	2.04594e-06	22.548	NA	NA	NA
diastolic blood pressure || id:ieu-b-39	genus Adlercreutzia	rs55719207	G	A	3	105355971	-0.0699243	0.0113	0.0158036	0.0184	9.60505e-06	19.5769	NA	NA	NA
diastolic blood pressure || id:ieu-b-39	genus Adlercreutzia	rs6664405	T	C	1	69444163	-0.0953084	0.005	0.0210752	0.025	5.23422e-06	20.4513	NA	NA	NA
diastolic blood pressure || id:ieu-b-39	genus Adlercreutzia	rs7680684	C	T	4	171281359	-0.083381	0.0057	0.0168901	0.0191	9.76904e-07	24.3708	NA	NA	NA
diastolic blood pressure || id:ieu-b-39	genus Adlercreutzia	rs9490822	C	T	6	123909083	-0.0734512	-0.0362	0.0155789	0.0177	2.54421e-06	22.2292	NA	NA	NA
diastolic blood pressure || id:ieu-b-39	genus Adlercreutzia	rs9915817	T	C	17	48864179	0.0749219	-0.0136	0.016833	0.0188	8.21673e-06	19.8104	NA	NA	NA
Vascular/heart problems diagnosed by doctor: High blood pressure || id:ukb-b-14177	order Burkholderiales	rs1511453	A	G	4	23588462	0.0910999	-0.000100434	0.0199479	0.00192381	8.00097e-06	20.8564	NA	NA	NA
Vascular/heart problems diagnosed by doctor: High blood pressure || id:ukb-b-14177	order Burkholderiales	rs1928341	A	G	1	153240013	0.0507782	-0.00125235	0.0110587	0.00092137	4.51508e-06	21.0837	NA	NA	NA
Vascular/heart problems diagnosed by doctor: High blood pressure || id:ukb-b-14177	order Burkholderiales	rs2321387	G	A	13	58689340	-0.0508514	-0.00140992	0.0109588	0.000920512	3.25787e-06	21.5319	NA	NA	NA
Vascular/heart problems diagnosed by doctor: High blood pressure || id:ukb-b-14177	order Burkholderiales	rs2613606	C	T	7	111285025	-0.0499561	-0.00105036	0.0109264	0.000918647	4.13357e-06	20.9038	NA	NA	NA
Vascular/heart problems diagnosed by doctor: High blood pressure || id:ukb-b-14177	order Burkholderiales	rs4033856	C	T	4	45642485	0.0833446	0.000333521	0.0167489	0.00141469	5.66823e-07	24.7618	NA	NA	NA
Vascular/heart problems diagnosed by doctor: High blood pressure || id:ukb-b-14177	order Burkholderiales	rs6087811	T	G	20	30596130	-0.101587	-0.00559342	0.0198817	0.00173508	2.88374e-07	26.1077	NA	NA	NA
Vascular/heart problems diagnosed by doctor: High blood pressure || id:ukb-b-14177	order Burkholderiales	rs62191117	A	G	2	239900775	0.0679995	0.00236785	0.0132471	0.0011219	2.79099e-07	26.3495	NA	NA	NA
Vascular/heart problems diagnosed by doctor: High blood pressure || id:ukb-b-14177	order Burkholderiales	rs62395635	T	C	5	173497796	0.109911	0.002053	0.0236375	0.00186033	2.90228e-06	21.6212	NA	NA	NA
Vascular/heart problems diagnosed by doctor: High blood pressure || id:ukb-b-14177	order Burkholderiales	rs75242906	C	T	15	56786407	-0.120974	-0.00129046	0.0281273	0.00191387	9.74519e-06	18.4983	NA	NA	NA
Vascular/heart problems diagnosed by doctor: High blood pressure || id:ukb-b-14177	order Burkholderiales	rs7638039	T	C	3	70588939	0.0580987	0.00189565	0.012673	0.00105893	4.83593e-06	21.017	NA	NA	NA
Vascular/heart problems diagnosed by doctor: High blood pressure || id:ukb-b-14177	order Burkholderiales	rs9964679	A	G	18	26569901	0.052509	-0.00125008	0.011504	0.00100435	6.05981e-06	20.834	NA	NA	NA
Vascular/heart problems diagnosed by doctor: High blood pressure || id:ukb-b-14177	family Alcaligenaceae	rs112135816	T	G	9	82485327	-0.0775052	-0.0015402	0.0171554	0.00140793	5.27662e-06	20.4109	NA	NA	NA
Vascular/heart problems diagnosed by doctor: High blood pressure || id:ukb-b-14177	family Alcaligenaceae	rs1153990	A	G	5	104233461	-0.058727	-0.000141668	0.0128306	0.00107637	5.96787e-06	20.95	NA	NA	NA
Vascular/heart problems diagnosed by doctor: High blood pressure || id:ukb-b-14177	family Alcaligenaceae	rs147968	C	T	16	85945839	0.0489475	0.000499534	0.0110321	0.000922816	9.12701e-06	19.6855	NA	NA	NA
Vascular/heart problems diagnosed by doctor: High blood pressure || id:ukb-b-14177	family Alcaligenaceae	rs28480294	T	C	15	71522509	-0.0516967	0.000220609	0.0115503	0.000958305	6.606e-06	20.0326	NA	NA	NA
Vascular/heart problems diagnosed by doctor: High blood pressure || id:ukb-b-14177	family Alcaligenaceae	rs4033856	C	T	4	45642485	0.081834	0.000333521	0.0168931	0.00141469	1.02902e-06	23.4665	NA	NA	NA
Vascular/heart problems diagnosed by doctor: High blood pressure || id:ukb-b-14177	family Alcaligenaceae	rs62191117	A	G	2	239900775	0.0684302	0.00236785	0.0133636	0.0011219	2.75943e-07	26.221	NA	NA	NA
Vascular/heart problems diagnosed by doctor: High blood pressure || id:ukb-b-14177	family Alcaligenaceae	rs62395635	T	C	5	173497796	0.110583	0.002053	0.0238514	0.00186033	3.34696e-06	21.4955	NA	NA	NA
Vascular/heart problems diagnosed by doctor: High blood pressure || id:ukb-b-14177	family Alcaligenaceae	rs6969323	A	C	7	104214487	-0.0593564	0.000222355	0.0129137	0.00107027	3.88581e-06	21.127	NA	NA	NA
Vascular/heart problems diagnosed by doctor: High blood pressure || id:ukb-b-14177	family Alcaligenaceae	rs74776516	T	G	11	20763367	-0.0944052	-0.000125081	0.0213287	0.00171558	6.85049e-06	19.5914	NA	NA	NA
Vascular/heart problems diagnosed by doctor: High blood pressure || id:ukb-b-14177	family Alcaligenaceae	rs7638039	T	C	3	70588939	0.0603335	0.00189565	0.0127779	0.00105893	2.70479e-06	22.2946	NA	NA	NA
Vascular/heart problems diagnosed by doctor: High blood pressure || id:ukb-b-14177	family Alcaligenaceae	rs9537886	A	C	13	58545246	-0.0570888	-0.00121026	0.0110683	0.000914584	2.35108e-07	26.6038	NA	NA	NA
Vascular/heart problems diagnosed by doctor: High blood pressure || id:ukb-b-14177	family Alcaligenaceae	rs9964679	A	G	18	26569901	0.0537051	-0.00125008	0.0116008	0.00100435	4.47389e-06	21.4316	NA	NA	NA
Vascular/heart problems diagnosed by doctor: High blood pressure || id:ukb-b-14177	genus unknowngenus	rs10200320	C	T	2	197967710	0.0641139	0.00116998	0.0142769	0.00102774	5.66074e-06	20.1667	NA	NA	NA
Vascular/heart problems diagnosed by doctor: High blood pressure || id:ukb-b-14177	genus unknowngenus	rs11195523	A	C	10	113086067	0.0689278	-1.13399e-05	0.0145351	0.00108833	2.40123e-06	22.4882	NA	NA	NA
Vascular/heart problems diagnosed by doctor: High blood pressure || id:ukb-b-14177	genus unknowngenus	rs11684166	A	G	2	111817641	-0.0769635	-0.00184493	0.0168349	0.0012378	3.49119e-06	20.9002	NA	NA	NA
Vascular/heart problems diagnosed by doctor: High blood pressure || id:ukb-b-14177	genus unknowngenus	rs11809762	G	A	1	175159585	-0.0934634	0.00547216	0.0190198	0.00142495	1.68286e-06	24.1476	NA	NA	NA
Vascular/heart problems diagnosed by doctor: High blood pressure || id:ukb-b-14177	genus unknowngenus	rs11904514	G	A	2	26541158	-0.109498	0.000348308	0.0249839	0.00180301	7.89959e-06	19.2086	NA	NA	NA
Vascular/heart problems diagnosed by doctor: High blood pressure || id:ukb-b-14177	genus unknowngenus	rs12147596	C	T	14	104006716	-0.0719818	0.00465533	0.0141609	0.00101791	2.86206e-07	25.8383	NA	NA	NA
Vascular/heart problems diagnosed by doctor: High blood pressure || id:ukb-b-14177	genus unknowngenus	rs1455639	G	A	8	2259412	0.0760307	0.000579811	0.0169831	0.0013205	7.83893e-06	20.0422	NA	NA	NA
Vascular/heart problems diagnosed by doctor: High blood pressure || id:ukb-b-14177	genus unknowngenus	rs16823675	C	T	2	145173029	-0.0767515	0.00239892	0.0149973	0.00110493	2.33346e-07	26.1908	NA	NA	NA
Vascular/heart problems diagnosed by doctor: High blood pressure || id:ukb-b-14177	genus unknowngenus	rs17086536	C	A	6	124369748	-0.100851	-0.00142187	0.022432	0.00158034	3.36379e-06	20.2128	NA	NA	NA
Vascular/heart problems diagnosed by doctor: High blood pressure || id:ukb-b-14177	genus unknowngenus	rs2939766	A	G	11	41417982	-0.0591611	-0.0014868	0.013042	0.000947358	7.01143e-06	20.577	NA	NA	NA
Vascular/heart problems diagnosed by doctor: High blood pressure || id:ukb-b-14177	genus unknowngenus	rs34985298	G	A	7	93746275	-0.0623526	0.000127417	0.013772	0.000975161	8.33749e-06	20.4982	NA	NA	NA
Vascular/heart problems diagnosed by doctor: High blood pressure || id:ukb-b-14177	genus unknowngenus	rs35740166	C	T	4	105068883	-0.112246	-0.00324819	0.0226824	0.00161977	8.39977e-07	24.4884	NA	NA	NA
Vascular/heart problems diagnosed by doctor: High blood pressure || id:ukb-b-14177	genus unknowngenus	rs4644504	T	C	1	221985829	-0.0969321	0.0013993	0.0216146	0.001619	5.81965e-06	20.1113	NA	NA	NA
Vascular/heart problems diagnosed by doctor: High blood pressure || id:ukb-b-14177	genus unknowngenus	rs6007642	C	T	22	47653347	-0.0791412	-0.00177678	0.0177958	0.0013446	9.9554e-06	19.7773	NA	NA	NA
Vascular/heart problems diagnosed by doctor: High blood pressure || id:ukb-b-14177	genus unknowngenus	rs72700702	T	C	15	35278445	-0.0917261	0.00104192	0.0189005	0.00135374	1.59273e-06	23.5525	NA	NA	NA
Vascular/heart problems diagnosed by doctor: High blood pressure || id:ukb-b-14177	genus unknowngenus	rs76532867	T	C	12	94212918	0.112353	-0.000359284	0.0242364	0.001656	2.55861e-06	21.4897	NA	NA	NA
Vascular/heart problems diagnosed by doctor: High blood pressure || id:ukb-b-14177	genus Anaerostipes	rs10502061	A	G	11	105615253	0.0835752	-0.00217909	0.0192017	0.00165997	7.93539e-06	18.9442	NA	NA	NA
Vascular/heart problems diagnosed by doctor: High blood pressure || id:ukb-b-14177	genus Anaerostipes	rs2014785	T	C	3	171100102	0.0515687	-0.00125335	0.0112199	0.000954407	4.68061e-06	21.125	NA	NA	NA
Vascular/heart problems diagnosed by doctor: High blood pressure || id:ukb-b-14177	genus Anaerostipes	rs2396460	T	C	2	228018671	-0.0512653	0.000769791	0.0109555	0.000923183	2.91088e-06	21.8967	NA	NA	NA
Vascular/heart problems diagnosed by doctor: High blood pressure || id:ukb-b-14177	genus Anaerostipes	rs2804244	A	G	10	117383184	-0.053089	-0.00132853	0.0110983	0.000912077	2.04051e-06	22.8822	NA	NA	NA
Vascular/heart problems diagnosed by doctor: High blood pressure || id:ukb-b-14177	genus Anaerostipes	rs3900776	G	A	9	13525082	-0.110013	-0.000205455	0.0236302	0.00178007	2.74765e-06	21.6748	NA	NA	NA
Vascular/heart problems diagnosed by doctor: High blood pressure || id:ukb-b-14177	genus Anaerostipes	rs60983350	G	A	17	2850737	-0.0539901	0.00100956	0.0116575	0.00103964	4.42054e-06	21.4494	NA	NA	NA
Vascular/heart problems diagnosed by doctor: High blood pressure || id:ukb-b-14177	genus Anaerostipes	rs62157625	T	C	2	142774333	0.088573	0.00108041	0.0185548	0.0014487	1.44909e-06	22.7872	NA	NA	NA
Vascular/heart problems diagnosed by doctor: High blood pressure || id:ukb-b-14177	genus Anaerostipes	rs62215703	G	A	21	25873624	0.0644965	-0.00082376	0.0136702	0.00112817	1.9777e-06	22.2599	NA	NA	NA
Vascular/heart problems diagnosed by doctor: High blood pressure || id:ukb-b-14177	genus Anaerostipes	rs6474958	A	G	9	1582701	-0.0500065	0.0021721	0.0112001	0.00092463	6.74483e-06	19.9347	NA	NA	NA
Vascular/heart problems diagnosed by doctor: High blood pressure || id:ukb-b-14177	genus Anaerostipes	rs6726833	C	A	2	39351569	-0.0877497	-0.00193171	0.0189408	0.00173145	3.32217e-06	21.4631	NA	NA	NA
Vascular/heart problems diagnosed by doctor: High blood pressure || id:ukb-b-14177	genus Anaerostipes	rs6854026	T	C	4	169690814	-0.0508482	0.00239735	0.0109075	0.000912524	3.19578e-06	21.732	NA	NA	NA
Vascular/heart problems diagnosed by doctor: High blood pressure || id:ukb-b-14177	genus Anaerostipes	rs7193624	C	T	16	77574020	0.0750642	0.00166346	0.0150723	0.00127123	5.35482e-07	24.803	NA	NA	NA
Vascular/heart problems diagnosed by doctor: High blood pressure || id:ukb-b-14177	genus Anaerostipes	rs78735375	A	C	19	1497547	-0.137429	-0.00148363	0.0305304	0.00199689	5.33384e-06	20.2623	NA	NA	NA
Vascular/heart problems diagnosed by doctor: High blood pressure || id:ukb-b-14177	genus unknowngenus	rs10517600	T	G	4	155632958	0.0626993	0.00115222	0.0139364	0.000911213	6.82768e-06	20.2406	NA	NA	NA
Vascular/heart problems diagnosed by doctor: High blood pressure || id:ukb-b-14177	genus unknowngenus	rs10904722	C	T	10	6714424	-0.0672314	0.00100428	0.0147123	0.000978411	5.04837e-06	20.8825	NA	NA	NA
Vascular/heart problems diagnosed by doctor: High blood pressure || id:ukb-b-14177	genus unknowngenus	rs118104867	C	T	8	123977538	0.214464	-0.00151593	0.0455098	0.00208954	3.43598e-06	22.2075	NA	NA	NA
Vascular/heart problems diagnosed by doctor: High blood pressure || id:ukb-b-14177	genus unknowngenus	rs13409132	A	G	2	205616346	-0.165419	-0.000242729	0.0352154	0.00201963	4.37231e-06	22.0649	NA	NA	NA
Vascular/heart problems diagnosed by doctor: High blood pressure || id:ukb-b-14177	genus unknowngenus	rs17121075	G	A	14	85856796	0.0769254	0.000158074	0.0172234	0.00118072	7.91417e-06	19.9482	NA	NA	NA
Vascular/heart problems diagnosed by doctor: High blood pressure || id:ukb-b-14177	genus unknowngenus	rs2191834	G	T	2	229942951	0.0746375	-0.00177283	0.0159136	0.00104308	2.50195e-06	21.9977	NA	NA	NA
Vascular/heart problems diagnosed by doctor: High blood pressure || id:ukb-b-14177	genus unknowngenus	rs28691777	C	T	17	58149405	0.137134	-0.00417937	0.0266996	0.00183755	6.95697e-07	26.3802	NA	NA	NA
Vascular/heart problems diagnosed by doctor: High blood pressure || id:ukb-b-14177	genus unknowngenus	rs34088226	A	G	5	4308946	-0.117807	0.00287382	0.026924	0.00181154	7.66216e-06	19.1454	NA	NA	NA
Vascular/heart problems diagnosed by doctor: High blood pressure || id:ukb-b-14177	genus unknowngenus	rs55682560	C	T	15	87392290	-0.131519	-0.00228285	0.0261319	0.00170458	4.97034e-07	25.3302	NA	NA	NA
Vascular/heart problems diagnosed by doctor: High blood pressure || id:ukb-b-14177	genus unknowngenus	rs6588624	G	A	1	56849539	-0.0662317	0.00121323	0.0138147	0.000914844	1.79287e-06	22.9853	NA	NA	NA
Vascular/heart problems diagnosed by doctor: High blood pressure || id:ukb-b-14177	genus unknowngenus	rs66714985	A	C	8	3305122	0.116908	-0.000247074	0.0252447	0.00177048	4.85334e-06	21.446	NA	NA	NA
Vascular/heart problems diagnosed by doctor: High blood pressure || id:ukb-b-14177	genus unknowngenus	rs7226487	A	G	18	74373125	-0.0643682	0.0041944	0.0138701	0.000918235	3.58282e-06	21.5368	NA	NA	NA
Vascular/heart problems diagnosed by doctor: High blood pressure || id:ukb-b-14177	genus unknowngenus	rs7538034	T	G	1	71391694	-0.078598	0.00268068	0.0165982	0.00110075	2.36706e-06	22.4233	NA	NA	NA
Vascular/heart problems diagnosed by doctor: High blood pressure || id:ukb-b-14177	genus unknowngenus	rs7725895	A	G	5	142244898	-0.116224	0.00228358	0.0240367	0.00184235	3.94356e-06	23.3797	NA	NA	NA
Vascular/heart problems diagnosed by doctor: High blood pressure || id:ukb-b-14177	genus unknowngenus	rs989682	A	G	3	15564453	0.070194	0.00183042	0.0155364	0.000994352	6.8471e-06	20.4126	NA	NA	NA
Vascular/heart problems diagnosed by doctor: High blood pressure || id:ukb-b-14177	genus unknowngenus	rs10872669	A	G	6	151515172	-0.123071	0.000720354	0.0275665	0.00143218	9.4901e-06	19.9317	NA	NA	NA
Vascular/heart problems diagnosed by doctor: High blood pressure || id:ukb-b-14177	genus unknowngenus	rs12748533	G	T	1	242767252	-0.0821108	-0.000596471	0.0172701	0.0010099	2.59019e-06	22.6054	NA	NA	NA
Vascular/heart problems diagnosed by doctor: High blood pressure || id:ukb-b-14177	genus unknowngenus	rs17043785	T	C	2	53139362	-0.176187	0.00146566	0.0347133	0.0020606	5.11837e-07	25.7606	NA	NA	NA
Vascular/heart problems diagnosed by doctor: High blood pressure || id:ukb-b-14177	genus unknowngenus	rs61508842	T	C	3	158653545	0.122574	0.000922062	0.0272389	0.0014984	7.82782e-06	20.2498	NA	NA	NA
Vascular/heart problems diagnosed by doctor: High blood pressure || id:ukb-b-14177	genus unknowngenus	rs689695	C	A	15	47352866	0.0814578	-0.000556653	0.0167057	0.000950326	1.28039e-06	23.7759	NA	NA	NA
Vascular/heart problems diagnosed by doctor: High blood pressure || id:ukb-b-14177	genus unknowngenus	rs7217209	C	T	17	21205200	0.0843019	-0.000925231	0.0187308	0.0012364	8.42937e-06	20.2564	NA	NA	NA
Vascular/heart problems diagnosed by doctor: High blood pressure || id:ukb-b-14177	genus unknowngenus	rs738193	T	C	22	25943322	0.0847328	-0.00134411	0.0165856	0.00094588	3.82163e-07	26.1	NA	NA	NA
Vascular/heart problems diagnosed by doctor: High blood pressure || id:ukb-b-14177	genus unknowngenus	rs78609301	A	G	6	63236747	-0.0867065	0.00206946	0.0195709	0.0011395	7.09297e-06	19.6283	NA	NA	NA
Vascular/heart problems diagnosed by doctor: High blood pressure || id:ukb-b-14177	genus unknowngenus	rs941000	C	T	7	90714667	0.0850266	0.000679375	0.0163382	0.000921426	3.15557e-07	27.0831	NA	NA	NA
Vascular/heart problems diagnosed by doctor: High blood pressure || id:ukb-b-14177	genus LachnospiraceaeUCG010	rs10414815	T	C	19	42586245	0.10453	-0.00228571	0.0230253	0.00144473	4.23977e-06	20.6096	NA	NA	NA
Vascular/heart problems diagnosed by doctor: High blood pressure || id:ukb-b-14177	genus LachnospiraceaeUCG010	rs11192447	A	G	10	83848397	0.126592	-0.00247246	0.024345	0.00189143	4.68957e-07	27.0392	NA	NA	NA
Vascular/heart problems diagnosed by doctor: High blood pressure || id:ukb-b-14177	genus LachnospiraceaeUCG010	rs12346653	C	T	9	92267239	0.0657686	-0.00178345	0.0139569	0.00106042	2.70321e-06	22.2053	NA	NA	NA
Vascular/heart problems diagnosed by doctor: High blood pressure || id:ukb-b-14177	genus LachnospiraceaeUCG010	rs17730011	G	A	6	84772845	-0.0702357	-0.00190691	0.015706	0.0011913	7.84597e-06	19.9979	NA	NA	NA
Vascular/heart problems diagnosed by doctor: High blood pressure || id:ukb-b-14177	genus LachnospiraceaeUCG010	rs2833528	C	T	21	33193567	-0.0562148	0.00113529	0.0127763	0.000946804	9.9199e-06	19.3594	NA	NA	NA
Vascular/heart problems diagnosed by doctor: High blood pressure || id:ukb-b-14177	genus LachnospiraceaeUCG010	rs336138	G	T	5	8146371	0.0779543	-0.00105681	0.0171865	0.0012329	7.48417e-06	20.5733	NA	NA	NA
Vascular/heart problems diagnosed by doctor: High blood pressure || id:ukb-b-14177	genus LachnospiraceaeUCG010	rs4576377	A	C	7	81410263	-0.0572001	-0.00118737	0.0127043	0.00093569	7.63056e-06	20.2718	NA	NA	NA
Vascular/heart problems diagnosed by doctor: High blood pressure || id:ukb-b-14177	genus LachnospiraceaeUCG010	rs72894957	G	A	2	185862591	0.222263	-0.000155967	0.0486425	0.00216568	5.68428e-06	20.8786	NA	NA	NA
Vascular/heart problems diagnosed by doctor: High blood pressure || id:ukb-b-14177	genus LachnospiraceaeUCG010	rs74315802	G	T	14	29872341	0.0867262	-9.70214e-05	0.0183477	0.00137115	3.19006e-06	22.3428	NA	NA	NA
Vascular/heart problems diagnosed by doctor: High blood pressure || id:ukb-b-14177	genus LachnospiraceaeUCG010	rs9981767	A	C	21	44079875	0.0655062	4.32348e-05	0.0131994	0.000981052	9.96373e-07	24.6295	NA	NA	NA
Vascular/heart problems diagnosed by doctor: High blood pressure || id:ukb-b-14177	family Prevotellaceae	rs12057990	C	T	1	99470269	0.0589878	0.0024931	0.0132268	0.00104065	8.9748e-06	19.889	NA	NA	NA
Vascular/heart problems diagnosed by doctor: High blood pressure || id:ukb-b-14177	family Prevotellaceae	rs12118202	T	C	1	210681370	-0.0751986	0.00254418	0.0147265	0.00111658	5.54234e-07	26.0747	NA	NA	NA
Vascular/heart problems diagnosed by doctor: High blood pressure || id:ukb-b-14177	family Prevotellaceae	rs13069367	A	C	3	71801830	-0.0539768	-0.000216257	0.0119687	0.000957143	7.39489e-06	20.3384	NA	NA	NA
Vascular/heart problems diagnosed by doctor: High blood pressure || id:ukb-b-14177	family Prevotellaceae	rs148376875	T	G	3	170126707	0.084515	-0.000292442	0.0179163	0.00139282	2.08029e-06	22.2521	NA	NA	NA
Vascular/heart problems diagnosed by doctor: High blood pressure || id:ukb-b-14177	family Prevotellaceae	rs2206482	T	G	20	9771109	-0.0569105	-0.000626984	0.0117486	0.00091724	1.30377e-06	23.4644	NA	NA	NA
Vascular/heart problems diagnosed by doctor: High blood pressure || id:ukb-b-14177	family Prevotellaceae	rs2278540	G	A	3	32408916	0.0554249	-0.000893202	0.0123265	0.000965557	8.43592e-06	20.2177	NA	NA	NA
Vascular/heart problems diagnosed by doctor: High blood pressure || id:ukb-b-14177	family Prevotellaceae	rs34660375	A	G	5	180283881	-0.0805894	-0.00127775	0.0178291	0.00139281	7.40327e-06	20.4313	NA	NA	NA
Vascular/heart problems diagnosed by doctor: High blood pressure || id:ukb-b-14177	family Prevotellaceae	rs3758087	T	C	8	23714609	0.0564199	-3.62676e-05	0.0124655	0.000966432	8.60581e-06	20.4854	NA	NA	NA
Vascular/heart problems diagnosed by doctor: High blood pressure || id:ukb-b-14177	family Prevotellaceae	rs3860225	A	G	1	111161677	0.083936	-0.000859022	0.0167936	0.0013191	5.49682e-07	24.9809	NA	NA	NA
Vascular/heart problems diagnosed by doctor: High blood pressure || id:ukb-b-14177	family Prevotellaceae	rs4493272	T	C	2	118910912	-0.0604992	0.00114753	0.0118027	0.000929428	3.02312e-07	26.2745	NA	NA	NA
Vascular/heart problems diagnosed by doctor: High blood pressure || id:ukb-b-14177	family Prevotellaceae	rs4685827	T	C	3	4864877	-0.0679529	0.000749599	0.0145407	0.00112308	2.77192e-06	21.8396	NA	NA	NA
Vascular/heart problems diagnosed by doctor: High blood pressure || id:ukb-b-14177	family Prevotellaceae	rs7252711	A	G	19	17460999	-0.0740876	0.00107886	0.0161926	0.00135366	5.56586e-06	20.9343	NA	NA	NA
Vascular/heart problems diagnosed by doctor: High blood pressure || id:ukb-b-14177	family Prevotellaceae	rs7975087	C	A	12	21404832	-0.0601448	0.000527837	0.0135454	0.00105853	7.59459e-06	19.7157	NA	NA	NA
Vascular/heart problems diagnosed by doctor: High blood pressure || id:ukb-b-14177	family Prevotellaceae	rs912860	G	A	14	33706908	-0.229046	0.00184248	0.0483124	0.0028454	9.2992e-07	22.4765	NA	NA	NA
Vascular/heart problems diagnosed by doctor: High blood pressure || id:ukb-b-14177	family Prevotellaceae	rs9586501	G	A	13	105075823	0.0592681	-0.000812131	0.0127329	0.000988098	2.58988e-06	21.6663	NA	NA	NA
Vascular/heart problems diagnosed by doctor: High blood pressure || id:ukb-b-14177	family Prevotellaceae	rs9958960	G	A	18	63018983	-0.0914807	0.000573562	0.0173611	0.00130797	1.06324e-07	27.7653	NA	NA	NA
Vascular/heart problems diagnosed by doctor: High blood pressure || id:ukb-b-14177	genus RikenellaceaeRC9gutgroup	rs12501673	A	G	4	163830516	0.116395	-0.000409249	0.0262253	0.000952858	6.28983e-06	19.6983	NA	NA	NA
Vascular/heart problems diagnosed by doctor: High blood pressure || id:ukb-b-14177	genus RikenellaceaeRC9gutgroup	rs17032291	T	C	4	155865671	-0.169579	6.15074e-05	0.0368251	0.00131906	6.61004e-06	21.2057	NA	NA	NA
Vascular/heart problems diagnosed by doctor: High blood pressure || id:ukb-b-14177	genus RikenellaceaeRC9gutgroup	rs17582787	A	G	4	149562638	-0.157739	-0.000651332	0.0339924	0.00129928	3.55377e-06	21.5335	NA	NA	NA
Vascular/heart problems diagnosed by doctor: High blood pressure || id:ukb-b-14177	genus RikenellaceaeRC9gutgroup	rs2074881	T	C	19	1970021	-0.142236	-0.000798724	0.032391	0.00122019	9.44772e-06	19.2828	NA	NA	NA
Vascular/heart problems diagnosed by doctor: High blood pressure || id:ukb-b-14177	genus RikenellaceaeRC9gutgroup	rs2900503	G	T	9	112657543	-0.172329	-0.00281065	0.0326671	0.00124874	1.55282e-07	27.8289	NA	NA	NA
Vascular/heart problems diagnosed by doctor: High blood pressure || id:ukb-b-14177	genus RikenellaceaeRC9gutgroup	rs2998141	T	C	10	135010198	-0.136346	-0.00192577	0.0293073	0.00113312	4.42373e-06	21.644	NA	NA	NA
Vascular/heart problems diagnosed by doctor: High blood pressure || id:ukb-b-14177	genus RikenellaceaeRC9gutgroup	rs4270579	G	A	4	84698188	-0.118021	-0.00109055	0.0271041	0.00101807	5.45647e-06	18.9605	NA	NA	NA
Vascular/heart problems diagnosed by doctor: High blood pressure || id:ukb-b-14177	genus RikenellaceaeRC9gutgroup	rs4717843	G	T	7	73334987	-0.119376	0.000619742	0.0260548	0.000954644	4.7173e-06	20.9922	NA	NA	NA
Vascular/heart problems diagnosed by doctor: High blood pressure || id:ukb-b-14177	genus RikenellaceaeRC9gutgroup	rs7712231	A	G	5	31406285	0.156284	0.00259162	0.0350462	0.00127917	7.97036e-06	19.8859	NA	NA	NA
Vascular/heart problems diagnosed by doctor: High blood pressure || id:ukb-b-14177	genus RikenellaceaeRC9gutgroup	rs80309088	G	A	6	165668732	0.17405	-0.000758583	0.0383423	0.00140476	4.55642e-06	20.6059	NA	NA	NA
Vascular/heart problems diagnosed by doctor: High blood pressure || id:ukb-b-14177	genus RikenellaceaeRC9gutgroup	rs9887954	G	A	1	164800873	-0.114849	-0.00146767	0.0249013	0.000926528	4.80801e-06	21.2723	NA	NA	NA
Vascular/heart problems diagnosed by doctor: High blood pressure || id:ukb-b-14177	genus Collinsella	rs10890671	T	C	11	107123199	-0.0537401	-0.00116001	0.0118848	0.000910967	6.52136e-06	20.4461	NA	NA	NA
Vascular/heart problems diagnosed by doctor: High blood pressure || id:ukb-b-14177	genus Collinsella	rs11597285	G	T	10	8589813	-0.0537947	0.000567797	0.0120548	0.00091764	9.37615e-06	19.9138	NA	NA	NA
Vascular/heart problems diagnosed by doctor: High blood pressure || id:ukb-b-14177	genus Collinsella	rs1496626	T	C	19	31760841	-0.0722307	-0.00163502	0.01616	0.00133189	6.78175e-06	19.9783	NA	NA	NA
Vascular/heart problems diagnosed by doctor: High blood pressure || id:ukb-b-14177	genus Collinsella	rs149807560	C	A	19	56526640	-0.104264	-0.00222088	0.0235841	0.00173761	7.0987e-06	19.5448	NA	NA	NA
Vascular/heart problems diagnosed by doctor: High blood pressure || id:ukb-b-14177	genus Collinsella	rs2103510	G	A	21	29355467	0.0786551	0.0028709	0.0168217	0.00134293	2.42474e-06	21.8633	NA	NA	NA
Vascular/heart problems diagnosed by doctor: High blood pressure || id:ukb-b-14177	genus Collinsella	rs62448871	C	A	7	24465024	-0.0540309	0.00106346	0.0120324	0.000919365	6.78253e-06	20.1641	NA	NA	NA
Vascular/heart problems diagnosed by doctor: High blood pressure || id:ukb-b-14177	genus Collinsella	rs73052258	G	A	2	195739311	0.0930178	-0.00112707	0.0202658	0.00152047	1.7158e-06	21.067	NA	NA	NA
Vascular/heart problems diagnosed by doctor: High blood pressure || id:ukb-b-14177	genus Collinsella	rs75672793	A	G	4	149818294	-0.108908	-0.000616129	0.0240522	0.00169933	6.13549e-06	20.5027	NA	NA	NA
Vascular/heart problems diagnosed by doctor: High blood pressure || id:ukb-b-14177	genus Collinsella	rs9541268	C	A	13	68610061	0.09597	-0.00225059	0.0197312	0.00141211	8.79419e-07	23.6572	NA	NA	NA
Vascular/heart problems diagnosed by doctor: High blood pressure || id:ukb-b-14177	genus Odoribacter	rs10093869	A	G	8	1266824	-0.0577795	-0.000928096	0.0125389	0.000966753	3.67441e-06	21.2337	NA	NA	NA
Vascular/heart problems diagnosed by doctor: High blood pressure || id:ukb-b-14177	genus Odoribacter	rs10423795	C	T	19	49523088	0.0550695	-0.000225273	0.0121164	0.000930056	6.57936e-06	20.6573	NA	NA	NA
Vascular/heart problems diagnosed by doctor: High blood pressure || id:ukb-b-14177	genus Odoribacter	rs28417404	A	G	14	70944224	-0.0726896	-0.00202999	0.0161372	0.00123868	3.68032e-06	20.2903	NA	NA	NA
Vascular/heart problems diagnosed by doctor: High blood pressure || id:ukb-b-14177	genus Odoribacter	rs4793970	A	G	17	46763962	-0.0576329	-7.6598e-05	0.0129154	0.00100964	6.02696e-06	19.9125	NA	NA	NA
Vascular/heart problems diagnosed by doctor: High blood pressure || id:ukb-b-14177	genus Odoribacter	rs6856150	G	A	4	11907559	0.0881922	0.000402806	0.0194146	0.0015448	6.0595e-06	20.6349	NA	NA	NA
Vascular/heart problems diagnosed by doctor: High blood pressure || id:ukb-b-14177	genus Odoribacter	rs74553962	T	G	8	69677480	0.121449	0.00292782	0.0264106	0.00188832	9.48684e-06	21.1461	NA	NA	NA
Vascular/heart problems diagnosed by doctor: High blood pressure || id:ukb-b-14177	genus Odoribacter	rs77779484	G	A	12	67655943	-0.133489	-0.000954449	0.0268526	0.00200549	6.56256e-07	24.7127	NA	NA	NA
Vascular/heart problems diagnosed by doctor: High blood pressure || id:ukb-b-14177	order Bifidobacteriales	rs10831953	G	A	11	13098051	0.0537537	-0.00142273	0.0123746	0.000953153	9.94742e-06	18.8693	NA	NA	NA
Vascular/heart problems diagnosed by doctor: High blood pressure || id:ukb-b-14177	order Bifidobacteriales	rs12446429	T	C	16	898055	0.0810099	-0.000778896	0.019073	0.00151195	8.52886e-06	18.04	NA	NA	NA
Vascular/heart problems diagnosed by doctor: High blood pressure || id:ukb-b-14177	order Bifidobacteriales	rs13020688	G	A	2	192878532	0.0584045	-0.000564221	0.0122081	0.000941012	1.57375e-06	22.8872	NA	NA	NA
Vascular/heart problems diagnosed by doctor: High blood pressure || id:ukb-b-14177	order Bifidobacteriales	rs182549	C	T	2	136616754	0.11707	-0.00123791	0.0126703	0.00102677	5.942e-20	85.3717	NA	NA	NA
Vascular/heart problems diagnosed by doctor: High blood pressure || id:ukb-b-14177	order Bifidobacteriales	rs4957061	T	C	5	521096	0.0569873	-0.00136528	0.0116907	0.000921108	1.1517e-06	23.7614	NA	NA	NA
Vascular/heart problems diagnosed by doctor: High blood pressure || id:ukb-b-14177	order Bifidobacteriales	rs540489	T	G	17	72897722	-0.0632518	0.000948093	0.013817	0.00107883	5.36811e-06	20.9567	NA	NA	NA
Vascular/heart problems diagnosed by doctor: High blood pressure || id:ukb-b-14177	order Bifidobacteriales	rs55888705	A	G	4	1517826	0.053673	-0.000574877	0.0120586	0.00094408	8.66208e-06	19.8114	NA	NA	NA
Vascular/heart problems diagnosed by doctor: High blood pressure || id:ukb-b-14177	order Bifidobacteriales	rs6899771	A	G	6	97406220	-0.0914312	0.002194	0.0202604	0.00162007	7.27995e-06	20.3655	NA	NA	NA
Vascular/heart problems diagnosed by doctor: High blood pressure || id:ukb-b-14177	order Bifidobacteriales	rs7174549	C	T	15	92463303	0.0551726	-0.00076692	0.0124655	0.000969651	6.8678e-06	19.5898	NA	NA	NA
Vascular/heart problems diagnosed by doctor: High blood pressure || id:ukb-b-14177	order Bifidobacteriales	rs7322849	T	C	13	112859829	0.110676	0.000872627	0.0200996	0.00197594	1.74032e-08	30.3202	NA	NA	NA
Vascular/heart problems diagnosed by doctor: High blood pressure || id:ukb-b-14177	order Bifidobacteriales	rs73797465	T	G	5	142793467	-0.0942612	-0.00127819	0.0208421	0.00185336	4.8495e-06	20.4542	NA	NA	NA
Vascular/heart problems diagnosed by doctor: High blood pressure || id:ukb-b-14177	order Bifidobacteriales	rs857444	C	T	6	14617591	0.0553965	-0.00128059	0.0120669	0.000955927	3.82492e-06	21.0752	NA	NA	NA
Vascular/heart problems diagnosed by doctor: High blood pressure || id:ukb-b-14177	family Bifidobacteriaceae	rs10831953	G	A	11	13098051	0.0537537	-0.00142273	0.0123746	0.000953153	9.94742e-06	18.8693	NA	NA	NA
Vascular/heart problems diagnosed by doctor: High blood pressure || id:ukb-b-14177	family Bifidobacteriaceae	rs12446429	T	C	16	898055	0.0810099	-0.000778896	0.019073	0.00151195	8.52886e-06	18.04	NA	NA	NA
Vascular/heart problems diagnosed by doctor: High blood pressure || id:ukb-b-14177	family Bifidobacteriaceae	rs13020688	G	A	2	192878532	0.0584045	-0.000564221	0.0122081	0.000941012	1.57375e-06	22.8872	NA	NA	NA
Vascular/heart problems diagnosed by doctor: High blood pressure || id:ukb-b-14177	family Bifidobacteriaceae	rs182549	C	T	2	136616754	0.11707	-0.00123791	0.0126703	0.00102677	5.942e-20	85.3717	NA	NA	NA
Vascular/heart problems diagnosed by doctor: High blood pressure || id:ukb-b-14177	family Bifidobacteriaceae	rs4957061	T	C	5	521096	0.0569873	-0.00136528	0.0116907	0.000921108	1.1517e-06	23.7614	NA	NA	NA
Vascular/heart problems diagnosed by doctor: High blood pressure || id:ukb-b-14177	family Bifidobacteriaceae	rs540489	T	G	17	72897722	-0.0632518	0.000948093	0.013817	0.00107883	5.36811e-06	20.9567	NA	NA	NA
Vascular/heart problems diagnosed by doctor: High blood pressure || id:ukb-b-14177	family Bifidobacteriaceae	rs55888705	A	G	4	1517826	0.053673	-0.000574877	0.0120586	0.00094408	8.66208e-06	19.8114	NA	NA	NA
Vascular/heart problems diagnosed by doctor: High blood pressure || id:ukb-b-14177	family Bifidobacteriaceae	rs6899771	A	G	6	97406220	-0.0914312	0.002194	0.0202604	0.00162007	7.27995e-06	20.3655	NA	NA	NA
Vascular/heart problems diagnosed by doctor: High blood pressure || id:ukb-b-14177	family Bifidobacteriaceae	rs7174549	C	T	15	92463303	0.0551726	-0.00076692	0.0124655	0.000969651	6.8678e-06	19.5898	NA	NA	NA
Vascular/heart problems diagnosed by doctor: High blood pressure || id:ukb-b-14177	family Bifidobacteriaceae	rs7322849	T	C	13	112859829	0.110676	0.000872627	0.0200996	0.00197594	1.74032e-08	30.3202	NA	NA	NA
Vascular/heart problems diagnosed by doctor: High blood pressure || id:ukb-b-14177	family Bifidobacteriaceae	rs73797465	T	G	5	142793467	-0.0942612	-0.00127819	0.0208421	0.00185336	4.8495e-06	20.4542	NA	NA	NA
Vascular/heart problems diagnosed by doctor: High blood pressure || id:ukb-b-14177	family Bifidobacteriaceae	rs857444	C	T	6	14617591	0.0553965	-0.00128059	0.0120669	0.000955927	3.82492e-06	21.0752	NA	NA	NA
Vascular/heart problems diagnosed by doctor: High blood pressure || id:ukb-b-14177	genus Escherichia.Shigella	rs112767262	T	C	16	3750623	0.0732963	0.00809293	0.0163589	0.00117125	8.20636e-06	20.0751	NA	NA	NA
Vascular/heart problems diagnosed by doctor: High blood pressure || id:ukb-b-14177	genus Escherichia.Shigella	rs113127095	A	G	13	23253392	0.151009	-0.00301687	0.0323434	0.00193119	3.33349e-06	21.799	NA	NA	NA
Vascular/heart problems diagnosed by doctor: High blood pressure || id:ukb-b-14177	genus Escherichia.Shigella	rs113513883	A	G	7	140678199	0.172283	-0.00120188	0.038041	0.00194671	5.27716e-06	20.5108	NA	NA	NA
Vascular/heart problems diagnosed by doctor: High blood pressure || id:ukb-b-14177	genus Escherichia.Shigella	rs1154904	A	G	11	134774845	-0.0613376	-0.00164067	0.0130644	0.000913711	3.03751e-06	22.0431	NA	NA	NA
Vascular/heart problems diagnosed by doctor: High blood pressure || id:ukb-b-14177	genus Escherichia.Shigella	rs118526	C	A	5	79863544	-0.0594401	-0.000495178	0.013598	0.000926721	7.99566e-06	19.1077	NA	NA	NA
Vascular/heart problems diagnosed by doctor: High blood pressure || id:ukb-b-14177	genus Escherichia.Shigella	rs2798105	A	G	1	48961903	-0.100851	-0.00162087	0.0222045	0.00154692	8.24501e-06	20.6289	NA	NA	NA
Vascular/heart problems diagnosed by doctor: High blood pressure || id:ukb-b-14177	genus Escherichia.Shigella	rs4731451	G	A	7	128054100	-0.0609885	-0.000357267	0.0135157	0.000949834	7.4731e-06	20.3619	NA	NA	NA
Vascular/heart problems diagnosed by doctor: High blood pressure || id:ukb-b-14177	genus Escherichia.Shigella	rs57024273	T	C	2	236515155	0.0626172	0.00146581	0.0139919	0.00100972	9.70464e-06	20.028	NA	NA	NA
Vascular/heart problems diagnosed by doctor: High blood pressure || id:ukb-b-14177	genus Escherichia.Shigella	rs592299	T	C	9	136179347	-0.0592004	-0.00210153	0.0129486	0.000914292	4.76927e-06	20.9026	NA	NA	NA
Vascular/heart problems diagnosed by doctor: High blood pressure || id:ukb-b-14177	genus Escherichia.Shigella	rs73208162	A	G	21	39324484	-0.119296	-0.00182683	0.024839	0.00179074	2.19391e-06	23.0665	NA	NA	NA
Vascular/heart problems diagnosed by doctor: High blood pressure || id:ukb-b-14177	genus Prevotella7	rs118038478	A	G	16	47237609	0.205676	-0.00274105	0.0468917	0.001706	7.85422e-06	19.2386	NA	NA	NA
Vascular/heart problems diagnosed by doctor: High blood pressure || id:ukb-b-14177	genus Prevotella7	rs12124567	A	G	1	3343802	-0.121281	0.0038023	0.0275017	0.00101301	9.48982e-06	19.4477	NA	NA	NA
Vascular/heart problems diagnosed by doctor: High blood pressure || id:ukb-b-14177	genus Prevotella7	rs12195431	T	C	6	91019654	0.196528	-0.00150834	0.0442322	0.00176924	8.72818e-06	19.7411	NA	NA	NA
Vascular/heart problems diagnosed by doctor: High blood pressure || id:ukb-b-14177	genus Prevotella7	rs2240542	C	T	2	242066314	0.12085	0.00150496	0.0261776	0.00100636	4.84146e-06	21.3124	NA	NA	NA
Vascular/heart problems diagnosed by doctor: High blood pressure || id:ukb-b-14177	genus Prevotella7	rs2918132	C	T	10	133000320	-0.114648	-0.000245464	0.0254916	0.000948478	6.42409e-06	20.2275	NA	NA	NA
Vascular/heart problems diagnosed by doctor: High blood pressure || id:ukb-b-14177	genus Prevotella7	rs430270	A	C	3	60474379	0.139155	-0.000340218	0.0297055	0.00115766	2.86846e-06	21.9444	NA	NA	NA
Vascular/heart problems diagnosed by doctor: High blood pressure || id:ukb-b-14177	genus Prevotella7	rs57404562	C	A	2	12101762	0.155486	-0.00091321	0.0316057	0.00116943	6.21576e-07	24.2022	NA	NA	NA
Vascular/heart problems diagnosed by doctor: High blood pressure || id:ukb-b-14177	genus Prevotella7	rs79263163	A	C	11	39821773	-0.143982	-0.00137535	0.031501	0.00122486	7.51048e-06	20.8914	NA	NA	NA
Vascular/heart problems diagnosed by doctor: High blood pressure || id:ukb-b-14177	genus Prevotella7	rs9426434	T	C	1	29736216	-0.123657	0.00118854	0.0278514	0.00104727	9.71711e-06	19.7126	NA	NA	NA
Vascular/heart problems diagnosed by doctor: High blood pressure || id:ukb-b-14177	genus Prevotella7	rs9608249	A	G	22	24613952	-0.158213	0.00153211	0.0336317	0.00128564	2.06687e-06	22.1304	NA	NA	NA
Vascular/heart problems diagnosed by doctor: High blood pressure || id:ukb-b-14177	genus Prevotella7	rs9959718	G	A	18	71442664	0.133012	-0.00156117	0.0275361	0.00104892	1.90058e-06	23.3333	NA	NA	NA
Vascular/heart problems diagnosed by doctor: High blood pressure || id:ukb-b-14177	genus Subdoligranulum	rs10065321	T	C	5	141857415	-0.0512828	0.000435803	0.0108105	0.000926117	2.10155e-06	22.5035	NA	NA	NA
Vascular/heart problems diagnosed by doctor: High blood pressure || id:ukb-b-14177	genus Subdoligranulum	rs10497836	C	T	2	200288718	-0.0524065	0.000588207	0.0118697	0.00102367	8.37954e-06	19.4934	NA	NA	NA
Vascular/heart problems diagnosed by doctor: High blood pressure || id:ukb-b-14177	genus Subdoligranulum	rs1667315	G	A	2	232408743	0.0485017	-8.04788e-05	0.0107452	0.000919568	6.72143e-06	20.3744	NA	NA	NA
Vascular/heart problems diagnosed by doctor: High blood pressure || id:ukb-b-14177	genus Subdoligranulum	rs2114677	C	T	10	125472937	-0.104176	0.0044486	0.0230829	0.0019764	2.71726e-06	20.3685	NA	NA	NA
Vascular/heart problems diagnosed by doctor: High blood pressure || id:ukb-b-14177	genus Subdoligranulum	rs2171249	C	T	6	153694029	0.106744	-0.000657017	0.0233213	0.00176381	4.50556e-06	20.9498	NA	NA	NA
Vascular/heart problems diagnosed by doctor: High blood pressure || id:ukb-b-14177	genus Subdoligranulum	rs35940633	G	A	14	86933898	-0.0511008	0.00188712	0.011001	0.000942545	4.21698e-06	21.5769	NA	NA	NA
Vascular/heart problems diagnosed by doctor: High blood pressure || id:ukb-b-14177	genus Subdoligranulum	rs3761728	T	G	4	48990885	-0.0543458	0.00328869	0.0118866	0.000991547	3.86747e-06	20.9033	NA	NA	NA
Vascular/heart problems diagnosed by doctor: High blood pressure || id:ukb-b-14177	genus Subdoligranulum	rs4347804	A	G	2	218215847	0.166063	0.00122083	0.0357483	0.00225418	2.18405e-06	21.5792	NA	NA	NA
Vascular/heart problems diagnosed by doctor: High blood pressure || id:ukb-b-14177	genus Subdoligranulum	rs6555306	T	C	5	4671383	-0.0740777	0.00169603	0.0155463	0.00138713	2.80664e-06	22.705	NA	NA	NA
Vascular/heart problems diagnosed by doctor: High blood pressure || id:ukb-b-14177	genus Subdoligranulum	rs75158211	T	C	19	29644694	-0.072343	0.00129752	0.015933	0.00137479	7.52162e-06	20.6156	NA	NA	NA
Vascular/heart problems diagnosed by doctor: High blood pressure || id:ukb-b-14177	genus Subdoligranulum	rs76528319	G	T	5	117799448	-0.143279	-0.000284923	0.0310662	0.0022139	7.41394e-06	21.2709	NA	NA	NA
Vascular/heart problems diagnosed by doctor: High blood pressure || id:ukb-b-14177	family BacteroidalesS24.7group	rs10872669	A	G	6	151515172	-0.123071	0.000720354	0.0275665	0.00143218	9.4901e-06	19.9317	NA	NA	NA
Vascular/heart problems diagnosed by doctor: High blood pressure || id:ukb-b-14177	family BacteroidalesS24.7group	rs12748533	G	T	1	242767252	-0.0821108	-0.000596471	0.0172701	0.0010099	2.59019e-06	22.6054	NA	NA	NA
Vascular/heart problems diagnosed by doctor: High blood pressure || id:ukb-b-14177	family BacteroidalesS24.7group	rs17043785	T	C	2	53139362	-0.176187	0.00146566	0.0347133	0.0020606	5.11837e-07	25.7606	NA	NA	NA
Vascular/heart problems diagnosed by doctor: High blood pressure || id:ukb-b-14177	family BacteroidalesS24.7group	rs61508842	T	C	3	158653545	0.122574	0.000922062	0.0272389	0.0014984	7.82782e-06	20.2498	NA	NA	NA
Vascular/heart problems diagnosed by doctor: High blood pressure || id:ukb-b-14177	family BacteroidalesS24.7group	rs689695	C	A	15	47352866	0.0814578	-0.000556653	0.0167057	0.000950326	1.28039e-06	23.7759	NA	NA	NA
Vascular/heart problems diagnosed by doctor: High blood pressure || id:ukb-b-14177	family BacteroidalesS24.7group	rs7217209	C	T	17	21205200	0.0843019	-0.000925231	0.0187308	0.0012364	8.42937e-06	20.2564	NA	NA	NA
Vascular/heart problems diagnosed by doctor: High blood pressure || id:ukb-b-14177	family BacteroidalesS24.7group	rs738193	T	C	22	25943322	0.0847328	-0.00134411	0.0165856	0.00094588	3.82163e-07	26.1	NA	NA	NA
Vascular/heart problems diagnosed by doctor: High blood pressure || id:ukb-b-14177	family BacteroidalesS24.7group	rs78609301	A	G	6	63236747	-0.0867065	0.00206946	0.0195709	0.0011395	7.09297e-06	19.6283	NA	NA	NA
Vascular/heart problems diagnosed by doctor: High blood pressure || id:ukb-b-14177	family BacteroidalesS24.7group	rs941000	C	T	7	90714667	0.0850266	0.000679375	0.0163382	0.000921426	3.15557e-07	27.0831	NA	NA	NA
Vascular/heart problems diagnosed by doctor: High blood pressure || id:ukb-b-14177	genus Ruminococcus2	rs12406309	A	C	1	108074445	-0.063193	0.000172172	0.0142275	0.00114216	9.78953e-06	19.7277	NA	NA	NA
Vascular/heart problems diagnosed by doctor: High blood pressure || id:ukb-b-14177	genus Ruminococcus2	rs12986628	C	T	2	238103439	0.0665937	-0.00336703	0.0140168	0.00108518	2.14202e-06	22.5719	NA	NA	NA
Vascular/heart problems diagnosed by doctor: High blood pressure || id:ukb-b-14177	genus Ruminococcus2	rs1819812	G	T	7	151435722	0.0842356	-0.000462117	0.0184893	0.00143981	5.28435e-06	20.7563	NA	NA	NA
Vascular/heart problems diagnosed by doctor: High blood pressure || id:ukb-b-14177	genus Ruminococcus2	rs2368224	T	G	2	182656416	0.199648	-0.00545509	0.0438453	0.00259754	3.6293e-06	20.7339	NA	NA	NA
Vascular/heart problems diagnosed by doctor: High blood pressure || id:ukb-b-14177	genus Ruminococcus2	rs2846589	G	T	18	862477	0.0522093	-0.00151926	0.0116382	0.000922044	7.58896e-06	20.1246	NA	NA	NA
Vascular/heart problems diagnosed by doctor: High blood pressure || id:ukb-b-14177	genus Ruminococcus2	rs2997412	A	G	13	62067781	-0.0568439	0.000616885	0.0122325	0.000968427	4.22116e-06	21.5943	NA	NA	NA
Vascular/heart problems diagnosed by doctor: High blood pressure || id:ukb-b-14177	genus Ruminococcus2	rs4400279	A	G	7	16804578	0.0546114	-0.000979003	0.0120077	0.00094663	5.79929e-06	20.6844	NA	NA	NA
Vascular/heart problems diagnosed by doctor: High blood pressure || id:ukb-b-14177	genus Ruminococcus2	rs4799823	C	T	18	33456427	0.0837001	0.0017988	0.0182263	0.00148374	5.40138e-06	21.0891	NA	NA	NA
Vascular/heart problems diagnosed by doctor: High blood pressure || id:ukb-b-14177	genus Ruminococcus2	rs55707116	C	A	9	79919385	0.0865521	0.000520844	0.0189141	0.0015191	8.00593e-06	20.9404	NA	NA	NA
Vascular/heart problems diagnosed by doctor: High blood pressure || id:ukb-b-14177	genus Ruminococcus2	rs58681734	A	G	9	137557890	0.0723875	-0.00169349	0.0160787	0.00131013	4.18175e-06	20.2687	NA	NA	NA
Vascular/heart problems diagnosed by doctor: High blood pressure || id:ukb-b-14177	genus Ruminococcus2	rs61791565	T	C	4	24655463	-0.0523503	-0.000132367	0.0117119	0.000926988	6.78933e-06	19.9795	NA	NA	NA
Vascular/heart problems diagnosed by doctor: High blood pressure || id:ukb-b-14177	genus Ruminococcus2	rs75140805	T	G	11	12148588	0.0836825	-0.00135423	0.0176445	0.00138458	3.95297e-06	22.4931	NA	NA	NA
Vascular/heart problems diagnosed by doctor: High blood pressure || id:ukb-b-14177	genus Ruminococcus2	rs7635831	G	A	3	173040924	0.0618344	0.000825417	0.0129031	0.00103324	1.98054e-06	22.9652	NA	NA	NA
Vascular/heart problems diagnosed by doctor: High blood pressure || id:ukb-b-14177	genus Ruminococcus2	rs7693984	G	A	4	4268322	-0.102822	0.00260575	0.0235087	0.00187458	9.42134e-06	19.13	NA	NA	NA
Vascular/heart problems diagnosed by doctor: High blood pressure || id:ukb-b-14177	genus Ruminococcus2	rs78120384	A	G	3	106664363	-0.192815	0.00169087	0.0392045	0.00212521	3.31185e-07	24.1887	NA	NA	NA
Vascular/heart problems diagnosed by doctor: High blood pressure || id:ukb-b-14177	family ClostridialesvadinBB60group	rs10517600	T	G	4	155632958	0.0626993	0.00115222	0.0139364	0.000911213	6.82768e-06	20.2406	NA	NA	NA
Vascular/heart problems diagnosed by doctor: High blood pressure || id:ukb-b-14177	family ClostridialesvadinBB60group	rs10904722	C	T	10	6714424	-0.0672314	0.00100428	0.0147123	0.000978411	5.04837e-06	20.8825	NA	NA	NA
Vascular/heart problems diagnosed by doctor: High blood pressure || id:ukb-b-14177	family ClostridialesvadinBB60group	rs118104867	C	T	8	123977538	0.214464	-0.00151593	0.0455098	0.00208954	3.43598e-06	22.2075	NA	NA	NA
Vascular/heart problems diagnosed by doctor: High blood pressure || id:ukb-b-14177	family ClostridialesvadinBB60group	rs13409132	A	G	2	205616346	-0.165419	-0.000242729	0.0352154	0.00201963	4.37231e-06	22.0649	NA	NA	NA
Vascular/heart problems diagnosed by doctor: High blood pressure || id:ukb-b-14177	family ClostridialesvadinBB60group	rs17121075	G	A	14	85856796	0.0769254	0.000158074	0.0172234	0.00118072	7.91417e-06	19.9482	NA	NA	NA
Vascular/heart problems diagnosed by doctor: High blood pressure || id:ukb-b-14177	family ClostridialesvadinBB60group	rs2191834	G	T	2	229942951	0.0746375	-0.00177283	0.0159136	0.00104308	2.50195e-06	21.9977	NA	NA	NA
Vascular/heart problems diagnosed by doctor: High blood pressure || id:ukb-b-14177	family ClostridialesvadinBB60group	rs28691777	C	T	17	58149405	0.137134	-0.00417937	0.0266996	0.00183755	6.95697e-07	26.3802	NA	NA	NA
Vascular/heart problems diagnosed by doctor: High blood pressure || id:ukb-b-14177	family ClostridialesvadinBB60group	rs34088226	A	G	5	4308946	-0.117807	0.00287382	0.026924	0.00181154	7.66216e-06	19.1454	NA	NA	NA
Vascular/heart problems diagnosed by doctor: High blood pressure || id:ukb-b-14177	family ClostridialesvadinBB60group	rs55682560	C	T	15	87392290	-0.131519	-0.00228285	0.0261319	0.00170458	4.97034e-07	25.3302	NA	NA	NA
Vascular/heart problems diagnosed by doctor: High blood pressure || id:ukb-b-14177	family ClostridialesvadinBB60group	rs6588624	G	A	1	56849539	-0.0662317	0.00121323	0.0138147	0.000914844	1.79287e-06	22.9853	NA	NA	NA
Vascular/heart problems diagnosed by doctor: High blood pressure || id:ukb-b-14177	family ClostridialesvadinBB60group	rs66714985	A	C	8	3305122	0.116908	-0.000247074	0.0252447	0.00177048	4.85334e-06	21.446	NA	NA	NA
Vascular/heart problems diagnosed by doctor: High blood pressure || id:ukb-b-14177	family ClostridialesvadinBB60group	rs7226487	A	G	18	74373125	-0.0643682	0.0041944	0.0138701	0.000918235	3.58282e-06	21.5368	NA	NA	NA
Vascular/heart problems diagnosed by doctor: High blood pressure || id:ukb-b-14177	family ClostridialesvadinBB60group	rs7538034	T	G	1	71391694	-0.078598	0.00268068	0.0165982	0.00110075	2.36706e-06	22.4233	NA	NA	NA
Vascular/heart problems diagnosed by doctor: High blood pressure || id:ukb-b-14177	family ClostridialesvadinBB60group	rs7725895	A	G	5	142244898	-0.116224	0.00228358	0.0240367	0.00184235	3.94356e-06	23.3797	NA	NA	NA
Vascular/heart problems diagnosed by doctor: High blood pressure || id:ukb-b-14177	family ClostridialesvadinBB60group	rs989682	A	G	3	15564453	0.070194	0.00183042	0.0155364	0.000994352	6.8471e-06	20.4126	NA	NA	NA
Vascular/heart problems diagnosed by doctor: High blood pressure || id:ukb-b-14177	phylum Verrucomicrobia	rs11252894	A	C	10	5073050	0.0784055	0.00281592	0.0162769	0.00115611	1.10556e-06	23.2032	NA	NA	NA
Vascular/heart problems diagnosed by doctor: High blood pressure || id:ukb-b-14177	phylum Verrucomicrobia	rs117107102	A	G	18	49473635	0.204283	-0.00447703	0.0427565	0.00229883	2.67935e-06	22.8275	NA	NA	NA
Vascular/heart problems diagnosed by doctor: High blood pressure || id:ukb-b-14177	phylum Verrucomicrobia	rs11729256	T	C	4	95027272	0.0696984	-0.0015749	0.0146953	0.00104039	2.23402e-06	22.495	NA	NA	NA
Vascular/heart problems diagnosed by doctor: High blood pressure || id:ukb-b-14177	phylum Verrucomicrobia	rs12512971	A	C	4	16548975	0.171057	-9.18042e-05	0.0398053	0.00231839	9.81381e-06	18.4671	NA	NA	NA
Vascular/heart problems diagnosed by doctor: High blood pressure || id:ukb-b-14177	phylum Verrucomicrobia	rs12908520	G	A	15	97570657	0.0594916	0.000674755	0.012823	0.00091993	3.40448e-06	21.5244	NA	NA	NA
Vascular/heart problems diagnosed by doctor: High blood pressure || id:ukb-b-14177	phylum Verrucomicrobia	rs2602429	C	T	16	81063149	0.0764148	0.00068702	0.0153487	0.00111045	8.7104e-07	24.7864	NA	NA	NA
Vascular/heart problems diagnosed by doctor: High blood pressure || id:ukb-b-14177	phylum Verrucomicrobia	rs3995795	C	T	10	11389614	0.0610914	8.98574e-05	0.0138592	0.000990886	9.72209e-06	19.4305	NA	NA	NA
Vascular/heart problems diagnosed by doctor: High blood pressure || id:ukb-b-14177	phylum Verrucomicrobia	rs45598138	C	A	1	55522083	-0.143901	-7.70965e-05	0.03054	0.00205159	2.19127e-06	22.202	NA	NA	NA
Vascular/heart problems diagnosed by doctor: High blood pressure || id:ukb-b-14177	phylum Verrucomicrobia	rs61779207	G	A	1	41074472	-0.0755253	-0.000282545	0.0164385	0.00118307	5.27971e-06	21.1087	NA	NA	NA
Vascular/heart problems diagnosed by doctor: High blood pressure || id:ukb-b-14177	phylum Verrucomicrobia	rs74542928	T	C	4	100544188	0.115994	0.0016704	0.0231324	0.00152313	4.08375e-07	25.1439	NA	NA	NA
Vascular/heart problems diagnosed by doctor: High blood pressure || id:ukb-b-14177	phylum Verrucomicrobia	rs76430504	T	C	5	40438158	-0.11753	-0.0013542	0.025458	0.00188964	3.4956e-06	21.3132	NA	NA	NA
Vascular/heart problems diagnosed by doctor: High blood pressure || id:ukb-b-14177	phylum Verrucomicrobia	rs9349825	A	G	6	56341481	-0.0660243	0.000347706	0.0143911	0.00103509	6.27486e-06	21.0483	NA	NA	NA
Vascular/heart problems diagnosed by doctor: High blood pressure || id:ukb-b-14177	genus Terrisporobacter	rs1883097	C	T	11	8938819	0.226399	-0.00475426	0.0454642	0.0019464	4.15789e-07	24.7976	NA	NA	NA
Vascular/heart problems diagnosed by doctor: High blood pressure || id:ukb-b-14177	genus Terrisporobacter	rs2569953	A	C	3	144148905	-0.0775591	0.00152585	0.0174641	0.000915207	8.95009e-06	19.723	NA	NA	NA
Vascular/heart problems diagnosed by doctor: High blood pressure || id:ukb-b-14177	genus Terrisporobacter	rs2872237	C	A	19	17026940	-0.0814505	-0.00029276	0.0175943	0.000931262	3.97135e-06	21.431	NA	NA	NA
Vascular/heart problems diagnosed by doctor: High blood pressure || id:ukb-b-14177	genus Terrisporobacter	rs58405430	G	T	11	20621043	0.134617	-0.00176639	0.0301177	0.00148055	7.9371e-06	19.9782	NA	NA	NA
Vascular/heart problems diagnosed by doctor: High blood pressure || id:ukb-b-14177	genus Terrisporobacter	rs7184125	T	C	16	15920394	0.091256	-0.00265173	0.0205493	0.00109915	8.48103e-06	19.7209	NA	NA	NA
Vascular/heart problems diagnosed by doctor: High blood pressure || id:ukb-b-14177	genus .Eubacteriumbrachygroup	rs112617308	T	C	10	94185213	-0.170873	0.00443954	0.0362844	0.00152855	2.38033e-06	22.1773	NA	NA	NA
Vascular/heart problems diagnosed by doctor: High blood pressure || id:ukb-b-14177	genus .Eubacteriumbrachygroup	rs12151423	A	G	2	218237281	0.101329	-0.000862993	0.0227324	0.000915165	9.2705e-06	19.8688	NA	NA	NA
Vascular/heart problems diagnosed by doctor: High blood pressure || id:ukb-b-14177	genus .Eubacteriumbrachygroup	rs13139592	T	C	4	144665178	-0.145997	0.00171571	0.0327192	0.00126652	7.96753e-06	19.9104	NA	NA	NA
Vascular/heart problems diagnosed by doctor: High blood pressure || id:ukb-b-14177	genus .Eubacteriumbrachygroup	rs1384962	A	G	14	23060552	0.120888	-0.00203792	0.0266264	0.00109538	6.99292e-06	20.6131	NA	NA	NA
Vascular/heart problems diagnosed by doctor: High blood pressure || id:ukb-b-14177	genus .Eubacteriumbrachygroup	rs2913110	C	T	10	22892667	0.105143	0.00038113	0.022942	0.000924276	4.55806e-06	21.0039	NA	NA	NA
Vascular/heart problems diagnosed by doctor: High blood pressure || id:ukb-b-14177	genus .Eubacteriumbrachygroup	rs4862235	G	A	4	184628931	0.104806	0.000125573	0.0225751	0.000923596	3.73143e-06	21.5533	NA	NA	NA
Vascular/heart problems diagnosed by doctor: High blood pressure || id:ukb-b-14177	genus .Eubacteriumbrachygroup	rs62348779	T	C	5	17460096	-0.201481	0.00129319	0.043286	0.00174768	3.78122e-06	21.6656	NA	NA	NA
Vascular/heart problems diagnosed by doctor: High blood pressure || id:ukb-b-14177	genus .Eubacteriumbrachygroup	rs6591893	G	A	11	80236833	0.108225	0.000591646	0.0240319	0.000985474	7.34344e-06	20.2807	NA	NA	NA
Vascular/heart problems diagnosed by doctor: High blood pressure || id:ukb-b-14177	genus .Eubacteriumbrachygroup	rs720439	A	G	22	48190598	-0.111927	-0.000132678	0.0251252	0.00105377	7.02827e-06	19.8449	NA	NA	NA
Vascular/heart problems diagnosed by doctor: High blood pressure || id:ukb-b-14177	genus .Eubacteriumbrachygroup	rs73199919	T	C	4	6856564	-0.236717	0.00226084	0.0531335	0.00183198	8.15524e-06	19.8482	NA	NA	NA
Vascular/heart problems diagnosed by doctor: High blood pressure || id:ukb-b-14177	genus LachnospiraceaeNK4A136group	rs10952110	G	T	7	8497922	0.0487709	-0.000785095	0.0109614	0.00091834	9.08113e-06	19.7964	NA	NA	NA
Vascular/heart problems diagnosed by doctor: High blood pressure || id:ukb-b-14177	genus LachnospiraceaeNK4A136group	rs11263806	A	G	17	35240097	-0.0524615	-0.000126207	0.0116758	0.000991619	5.06517e-06	20.1887	NA	NA	NA
Vascular/heart problems diagnosed by doctor: High blood pressure || id:ukb-b-14177	genus LachnospiraceaeNK4A136group	rs12611395	A	G	19	21806125	-0.0902532	-0.00157085	0.0199652	0.00155939	5.83039e-06	20.4351	NA	NA	NA
Vascular/heart problems diagnosed by doctor: High blood pressure || id:ukb-b-14177	genus LachnospiraceaeNK4A136group	rs160061	A	G	5	6116659	0.0513831	-0.00181138	0.0108094	0.000911573	2.12198e-06	22.5963	NA	NA	NA
Vascular/heart problems diagnosed by doctor: High blood pressure || id:ukb-b-14177	genus LachnospiraceaeNK4A136group	rs28540839	A	C	8	84735080	0.0508285	-0.0010713	0.0110591	0.000910949	9.34319e-06	21.1239	NA	NA	NA
Vascular/heart problems diagnosed by doctor: High blood pressure || id:ukb-b-14177	genus LachnospiraceaeNK4A136group	rs2880566	T	C	17	30016653	0.0599578	2.52733e-05	0.0134693	0.00114617	5.61428e-06	19.8155	NA	NA	NA
Vascular/heart problems diagnosed by doctor: High blood pressure || id:ukb-b-14177	genus LachnospiraceaeNK4A136group	rs4955932	T	C	3	55181375	-0.0492283	-0.00028226	0.0109388	0.000945879	7.05426e-06	20.2531	NA	NA	NA
Vascular/heart problems diagnosed by doctor: High blood pressure || id:ukb-b-14177	genus LachnospiraceaeNK4A136group	rs59805249	T	C	5	90289997	0.0936162	-0.000933335	0.0207982	0.00193296	9.45385e-06	20.2605	NA	NA	NA
Vascular/heart problems diagnosed by doctor: High blood pressure || id:ukb-b-14177	genus LachnospiraceaeNK4A136group	rs68104925	T	C	14	100177681	-0.0549104	-0.000675735	0.0115385	0.00095178	2.36779e-06	22.647	NA	NA	NA
Vascular/heart problems diagnosed by doctor: High blood pressure || id:ukb-b-14177	genus LachnospiraceaeNK4A136group	rs7073658	T	G	10	62175024	-0.0499621	0.00108703	0.0109693	0.000934477	5.2691e-06	20.7456	NA	NA	NA
Vascular/heart problems diagnosed by doctor: High blood pressure || id:ukb-b-14177	genus LachnospiraceaeNK4A136group	rs73044693	A	G	19	51256120	-0.10758	0.00463589	0.0229884	0.00167928	3.57256e-06	21.9	NA	NA	NA
Vascular/heart problems diagnosed by doctor: High blood pressure || id:ukb-b-14177	genus LachnospiraceaeNK4A136group	rs7616165	G	T	3	190415145	-0.230542	0.000614838	0.0483465	0.00212449	2.77391e-06	22.739	NA	NA	NA
Vascular/heart problems diagnosed by doctor: High blood pressure || id:ukb-b-14177	genus LachnospiraceaeNK4A136group	rs76193507	A	G	3	161749981	-0.22973	0.000935031	0.0499776	0.00218147	2.9309e-06	21.1293	NA	NA	NA
Vascular/heart problems diagnosed by doctor: High blood pressure || id:ukb-b-14177	genus LachnospiraceaeNK4A136group	rs7832116	A	G	8	4842929	-0.0714756	0.00134142	0.0151703	0.00129924	3.57084e-06	22.1987	NA	NA	NA
Vascular/heart problems diagnosed by doctor: High blood pressure || id:ukb-b-14177	genus LachnospiraceaeNK4A136group	rs954878	A	G	1	54578401	-0.0520656	0.00255607	0.0109082	0.000918628	1.78203e-06	22.7821	NA	NA	NA
Vascular/heart problems diagnosed by doctor: High blood pressure || id:ukb-b-14177	genus Adlercreutzia	rs11604400	C	T	11	98386085	-0.102524	0.00104386	0.0234834	0.00143506	9.74463e-06	19.0604	NA	NA	NA
Vascular/heart problems diagnosed by doctor: High blood pressure || id:ukb-b-14177	genus Adlercreutzia	rs13231526	C	A	7	48844151	0.143237	-0.00164049	0.0311654	0.00172593	4.81355e-06	21.1234	NA	NA	NA
Vascular/heart problems diagnosed by doctor: High blood pressure || id:ukb-b-14177	genus Adlercreutzia	rs2717140	C	T	18	75009770	-0.119225	0.00206832	0.0251081	0.00148642	2.04594e-06	22.548	NA	NA	NA
Vascular/heart problems diagnosed by doctor: High blood pressure || id:ukb-b-14177	genus Adlercreutzia	rs55719207	G	A	3	105355971	-0.0699243	0.00170501	0.0158036	0.00091876	9.60505e-06	19.5769	NA	NA	NA
Vascular/heart problems diagnosed by doctor: High blood pressure || id:ukb-b-14177	genus Adlercreutzia	rs6664405	T	C	1	69444163	-0.0953084	0.000763508	0.0210752	0.0012604	5.23422e-06	20.4513	NA	NA	NA
Vascular/heart problems diagnosed by doctor: High blood pressure || id:ukb-b-14177	genus Adlercreutzia	rs7680684	C	T	4	171281359	-0.083381	0.00129715	0.0168901	0.000998742	9.76904e-07	24.3708	NA	NA	NA
Vascular/heart problems diagnosed by doctor: High blood pressure || id:ukb-b-14177	genus Adlercreutzia	rs9490822	C	T	6	123909083	-0.0734512	-0.00117106	0.0155789	0.000920716	2.54421e-06	22.2292	NA	NA	NA
Vascular/heart problems diagnosed by doctor: High blood pressure || id:ukb-b-14177	genus Adlercreutzia	rs9915817	T	C	17	48864179	0.0749219	-0.000388289	0.016833	0.000983869	8.21673e-06	19.8104	NA	NA	NA
Vascular/heart problems diagnosed by doctor: High blood pressure || id:ukb-b-14177	genus Phascolarctobacterium	rs11929846	T	C	4	17051156	-0.0697199	-0.000491001	0.0157969	0.00111689	8.88416e-06	19.4791	NA	NA	NA
Vascular/heart problems diagnosed by doctor: High blood pressure || id:ukb-b-14177	genus Phascolarctobacterium	rs12618201	A	G	2	174436533	0.0641657	-0.00184086	0.0138202	0.000945624	3.37696e-06	21.5565	NA	NA	NA
Vascular/heart problems diagnosed by doctor: High blood pressure || id:ukb-b-14177	genus Phascolarctobacterium	rs1264476	T	G	8	102434276	0.0767335	0.000522914	0.0166041	0.00112551	4.29567e-06	21.3569	NA	NA	NA
Vascular/heart problems diagnosed by doctor: High blood pressure || id:ukb-b-14177	genus Phascolarctobacterium	rs28525131	G	A	14	21358155	-0.118657	0.000580394	0.0269048	0.00176763	8.22677e-06	19.4503	NA	NA	NA
Vascular/heart problems diagnosed by doctor: High blood pressure || id:ukb-b-14177	genus Phascolarctobacterium	rs56069061	G	A	3	168339417	-0.111306	0.00121098	0.0230694	0.00147827	1.87174e-06	23.2789	NA	NA	NA
Vascular/heart problems diagnosed by doctor: High blood pressure || id:ukb-b-14177	genus Phascolarctobacterium	rs56157888	A	C	4	183252836	0.0954864	-0.00178245	0.0193976	0.00125058	1.08506e-06	24.2318	NA	NA	NA
Vascular/heart problems diagnosed by doctor: High blood pressure || id:ukb-b-14177	genus Phascolarctobacterium	rs74540770	G	A	3	186553389	-0.121014	0.00304874	0.0258621	0.00163223	3.60275e-06	21.8951	NA	NA	NA
Vascular/heart problems diagnosed by doctor: High blood pressure || id:ukb-b-14177	genus Phascolarctobacterium	rs74847270	A	G	22	47841258	-0.104889	0.000599423	0.0230998	0.00150378	5.73099e-06	20.6179	NA	NA	NA
Vascular/heart problems diagnosed by doctor: High blood pressure || id:ukb-b-14177	genus Phascolarctobacterium	rs75882962	T	C	12	53098742	0.0968661	0.00139139	0.0190575	0.00129571	3.18987e-07	25.8352	NA	NA	NA
Vascular/heart problems diagnosed by doctor: High blood pressure || id:ukb-b-14177	genus Phascolarctobacterium	rs7982713	G	A	13	71376322	0.0726922	-0.000682309	0.0163201	0.0011119	9.72164e-06	19.8395	NA	NA	NA

## Sheet: Table S2
outcome	exposure	method	nsnp	b	se	pval
systolic blood pressure || id:ieu-b-38	genus Prevotella7	MR Egger	10	-0.529067	1.00518	0.612928
systolic blood pressure || id:ieu-b-38	genus Prevotella7	Weighted median	10	-0.289781	0.139932	0.0383706
systolic blood pressure || id:ieu-b-38	genus Prevotella7	Inverse variance weighted	10	-0.361304	0.161394	0.0251791
systolic blood pressure || id:ieu-b-38	genus Prevotella7	Simple mode	10	-0.364018	0.235432	0.156466
systolic blood pressure || id:ieu-b-38	genus Prevotella7	Weighted mode	10	-0.364018	0.239906	0.163493
systolic blood pressure || id:ieu-b-38	genus Terrisporobacter	MR Egger	5	-1.14209	0.911899	0.299159
systolic blood pressure || id:ieu-b-38	genus Terrisporobacter	Weighted median	5	-0.559187	0.242227	0.0209702
systolic blood pressure || id:ieu-b-38	genus Terrisporobacter	Inverse variance weighted	5	-0.964124	0.289168	0.000855685
systolic blood pressure || id:ieu-b-38	genus Terrisporobacter	Simple mode	5	-0.523731	0.28667	0.141729
systolic blood pressure || id:ieu-b-38	genus Terrisporobacter	Weighted mode	5	-0.523731	0.289233	0.14442
systolic blood pressure || id:ieu-b-38	genus Subdoligranulum	MR Egger	11	-0.00664452	0.697128	0.992603
systolic blood pressure || id:ieu-b-38	genus Subdoligranulum	Weighted median	11	-0.248077	0.247849	0.316866
systolic blood pressure || id:ieu-b-38	genus Subdoligranulum	Inverse variance weighted	11	-0.529622	0.261594	0.0429088
systolic blood pressure || id:ieu-b-38	genus Subdoligranulum	Simple mode	11	-0.208061	0.338848	0.552911
systolic blood pressure || id:ieu-b-38	genus Subdoligranulum	Weighted mode	11	-0.170184	0.301649	0.585063
systolic blood pressure || id:ieu-b-38	genus .Eubacteriumbrachygroup	MR Egger	8	-0.435885	0.915191	0.650724
systolic blood pressure || id:ieu-b-38	genus .Eubacteriumbrachygroup	Weighted median	8	-0.291869	0.181081	0.107003
systolic blood pressure || id:ieu-b-38	genus .Eubacteriumbrachygroup	Inverse variance weighted	8	-0.370323	0.181288	0.0410793
systolic blood pressure || id:ieu-b-38	genus .Eubacteriumbrachygroup	Simple mode	8	-0.272232	0.299735	0.393943
systolic blood pressure || id:ieu-b-38	genus .Eubacteriumbrachygroup	Weighted mode	8	-0.227346	0.26105	0.412682
systolic blood pressure || id:ieu-b-38	genus unknowngenus	MR Egger	7	-0.144141	0.71246	0.847645
systolic blood pressure || id:ieu-b-38	genus unknowngenus	Weighted median	7	-0.455608	0.210781	0.0306549
systolic blood pressure || id:ieu-b-38	genus unknowngenus	Inverse variance weighted	7	-0.39762	0.155208	0.0104114
systolic blood pressure || id:ieu-b-38	genus unknowngenus	Simple mode	7	-0.633883	0.323062	0.0974096
systolic blood pressure || id:ieu-b-38	genus unknowngenus	Weighted mode	7	-0.623683	0.346038	0.121556
systolic blood pressure || id:ieu-b-38	genus LachnospiraceaeUCG010	MR Egger	8	0.949345	0.441296	0.0749751
systolic blood pressure || id:ieu-b-38	genus LachnospiraceaeUCG010	Weighted median	8	0.441119	0.250801	0.0786052
systolic blood pressure || id:ieu-b-38	genus LachnospiraceaeUCG010	Inverse variance weighted	8	0.429444	0.183538	0.0192936
systolic blood pressure || id:ieu-b-38	genus LachnospiraceaeUCG010	Simple mode	8	0.45385	0.409001	0.303808
systolic blood pressure || id:ieu-b-38	genus LachnospiraceaeUCG010	Weighted mode	8	0.478046	0.433245	0.306332
systolic blood pressure || id:ieu-b-38	genus unknowngenus	MR Egger	14	-1.04827	1.10691	0.362307
systolic blood pressure || id:ieu-b-38	genus unknowngenus	Weighted median	14	-0.267369	0.212511	0.208341
systolic blood pressure || id:ieu-b-38	genus unknowngenus	Inverse variance weighted	14	-0.461315	0.228787	0.043763
systolic blood pressure || id:ieu-b-38	genus unknowngenus	Simple mode	14	-0.315765	0.397802	0.441575
systolic blood pressure || id:ieu-b-38	genus unknowngenus	Weighted mode	14	-0.315765	0.351559	0.38542
systolic blood pressure || id:ieu-b-38	family Prevotellaceae	MR Egger	15	-0.463212	0.653996	0.491278
systolic blood pressure || id:ieu-b-38	family Prevotellaceae	Weighted median	15	-0.277292	0.21803	0.203442
systolic blood pressure || id:ieu-b-38	family Prevotellaceae	Inverse variance weighted	15	-0.385263	0.178831	0.0312133
systolic blood pressure || id:ieu-b-38	family Prevotellaceae	Simple mode	15	-0.270219	0.402841	0.513274
systolic blood pressure || id:ieu-b-38	family Prevotellaceae	Weighted mode	15	-0.226404	0.354027	0.532816
systolic blood pressure || id:ieu-b-38	genus Collinsella	MR Egger	8	0.199139	0.720466	0.791513
systolic blood pressure || id:ieu-b-38	genus Collinsella	Weighted median	8	0.641589	0.274885	0.0195943
systolic blood pressure || id:ieu-b-38	genus Collinsella	Inverse variance weighted	8	0.581937	0.196826	0.00311045
systolic blood pressure || id:ieu-b-38	genus Collinsella	Simple mode	8	0.542728	0.41045	0.227642
systolic blood pressure || id:ieu-b-38	genus Collinsella	Weighted mode	8	0.536662	0.389402	0.210589
systolic blood pressure || id:ieu-b-38	family BacteroidalesS24.7group	MR Egger	7	-0.144141	0.71246	0.847645
systolic blood pressure || id:ieu-b-38	family BacteroidalesS24.7group	Weighted median	7	-0.455608	0.201619	0.0238369
systolic blood pressure || id:ieu-b-38	family BacteroidalesS24.7group	Inverse variance weighted	7	-0.39762	0.155208	0.0104114
systolic blood pressure || id:ieu-b-38	family BacteroidalesS24.7group	Simple mode	7	-0.633883	0.336316	0.108434
systolic blood pressure || id:ieu-b-38	family BacteroidalesS24.7group	Weighted mode	7	-0.623683	0.34364	0.119457
diastolic blood pressure || id:ieu-b-39	genus Prevotella7	MR Egger	10	-0.218238	0.718669	0.769127
diastolic blood pressure || id:ieu-b-39	genus Prevotella7	Weighted median	10	-0.274714	0.0832171	0.000962806
diastolic blood pressure || id:ieu-b-39	genus Prevotella7	Inverse variance weighted	10	-0.237231	0.114978	0.0390866
diastolic blood pressure || id:ieu-b-39	genus Prevotella7	Simple mode	10	-0.331486	0.137623	0.0393358
diastolic blood pressure || id:ieu-b-39	genus Prevotella7	Weighted mode	10	-0.319779	0.13501	0.0420086
diastolic blood pressure || id:ieu-b-39	genus Terrisporobacter	MR Egger	5	-0.6804	0.29064	0.101125
diastolic blood pressure || id:ieu-b-39	genus Terrisporobacter	Weighted median	5	-0.292046	0.144417	0.0431522
diastolic blood pressure || id:ieu-b-39	genus Terrisporobacter	Inverse variance weighted	5	-0.32933	0.114455	0.00401001
diastolic blood pressure || id:ieu-b-39	genus Terrisporobacter	Simple mode	5	-0.193088	0.185075	0.355713
diastolic blood pressure || id:ieu-b-39	genus Terrisporobacter	Weighted mode	5	-0.184429	0.19901	0.406521
diastolic blood pressure || id:ieu-b-39	family Bifidobacteriaceae	MR Egger	11	-0.258264	0.394484	0.529044
diastolic blood pressure || id:ieu-b-39	family Bifidobacteriaceae	Weighted median	11	-0.304301	0.136664	0.0259716
diastolic blood pressure || id:ieu-b-39	family Bifidobacteriaceae	Inverse variance weighted	11	-0.343625	0.112208	0.00219572
diastolic blood pressure || id:ieu-b-39	family Bifidobacteriaceae	Simple mode	11	-0.347172	0.189482	0.0968243
diastolic blood pressure || id:ieu-b-39	family Bifidobacteriaceae	Weighted mode	11	-0.31971	0.155642	0.0670428
diastolic blood pressure || id:ieu-b-39	genus Phascolarctobacterium	MR Egger	9	-0.482276	0.416887	0.285283
diastolic blood pressure || id:ieu-b-39	genus Phascolarctobacterium	Weighted median	9	-0.19012	0.130081	0.143862
diastolic blood pressure || id:ieu-b-39	genus Phascolarctobacterium	Inverse variance weighted	9	-0.199211	0.0917231	0.0298653
diastolic blood pressure || id:ieu-b-39	genus Phascolarctobacterium	Simple mode	9	-0.252099	0.207509	0.259049
diastolic blood pressure || id:ieu-b-39	genus Phascolarctobacterium	Weighted mode	9	-0.20343	0.202803	0.345189
diastolic blood pressure || id:ieu-b-39	genus Escherichia.Shigella	MR Egger	9	0.135989	0.66783	0.844437
diastolic blood pressure || id:ieu-b-39	genus Escherichia.Shigella	Weighted median	9	0.223054	0.138183	0.106487
diastolic blood pressure || id:ieu-b-39	genus Escherichia.Shigella	Inverse variance weighted	9	0.406985	0.182452	0.025705
diastolic blood pressure || id:ieu-b-39	genus Escherichia.Shigella	Simple mode	9	0.236245	0.194362	0.25883
diastolic blood pressure || id:ieu-b-39	genus Escherichia.Shigella	Weighted mode	9	0.230719	0.177973	0.230992
diastolic blood pressure || id:ieu-b-39	phylum Verrucomicrobia	MR Egger	12	-0.282288	0.231222	0.250146
diastolic blood pressure || id:ieu-b-39	phylum Verrucomicrobia	Weighted median	12	-0.0759544	0.111734	0.496646
diastolic blood pressure || id:ieu-b-39	phylum Verrucomicrobia	Inverse variance weighted	12	-0.185406	0.0803065	0.0209588
diastolic blood pressure || id:ieu-b-39	phylum Verrucomicrobia	Simple mode	12	-0.0431282	0.196573	0.830356
diastolic blood pressure || id:ieu-b-39	phylum Verrucomicrobia	Weighted mode	12	-0.0506017	0.179135	0.782822
diastolic blood pressure || id:ieu-b-39	family Prevotellaceae	MR Egger	15	-0.294628	0.329692	0.387755
diastolic blood pressure || id:ieu-b-39	family Prevotellaceae	Weighted median	15	-0.239651	0.117949	0.0421725
diastolic blood pressure || id:ieu-b-39	family Prevotellaceae	Inverse variance weighted	15	-0.261566	0.0898798	0.00361232
diastolic blood pressure || id:ieu-b-39	family Prevotellaceae	Simple mode	15	-0.480243	0.199238	0.0302602
diastolic blood pressure || id:ieu-b-39	family Prevotellaceae	Weighted mode	15	-0.255652	0.186075	0.191065
diastolic blood pressure || id:ieu-b-39	genus Anaerostipes	MR Egger	11	0.599347	0.401253	0.169462
diastolic blood pressure || id:ieu-b-39	genus Anaerostipes	Weighted median	11	0.318453	0.142251	0.0251769
diastolic blood pressure || id:ieu-b-39	genus Anaerostipes	Inverse variance weighted	11	0.33559	0.121091	0.00558169
diastolic blood pressure || id:ieu-b-39	genus Anaerostipes	Simple mode	11	0.343533	0.226236	0.159858
diastolic blood pressure || id:ieu-b-39	genus Anaerostipes	Weighted mode	11	0.29788	0.235085	0.233829
diastolic blood pressure || id:ieu-b-39	order Bifidobacteriales	MR Egger	11	-0.258264	0.394484	0.529044
diastolic blood pressure || id:ieu-b-39	order Bifidobacteriales	Weighted median	11	-0.304301	0.132693	0.0218323
diastolic blood pressure || id:ieu-b-39	order Bifidobacteriales	Inverse variance weighted	11	-0.343625	0.112208	0.00219572
diastolic blood pressure || id:ieu-b-39	order Bifidobacteriales	Simple mode	11	-0.347172	0.194494	0.104574
diastolic blood pressure || id:ieu-b-39	order Bifidobacteriales	Weighted mode	11	-0.31971	0.157457	0.0697515
Vascular/heart problems diagnosed by doctor: High blood pressure || id:ukb-b-14177	genus Terrisporobacter	MR Egger	5	-0.024408	0.0154523	0.212328
Vascular/heart problems diagnosed by doctor: High blood pressure || id:ukb-b-14177	genus Terrisporobacter	Weighted median	5	-0.0197425	0.00673329	0.00336711
Vascular/heart problems diagnosed by doctor: High blood pressure || id:ukb-b-14177	genus Terrisporobacter	Inverse variance weighted	5	-0.0162377	0.00514795	0.00160935
Vascular/heart problems diagnosed by doctor: High blood pressure || id:ukb-b-14177	genus Terrisporobacter	Simple mode	5	-0.0199925	0.00887149	0.0872993
Vascular/heart problems diagnosed by doctor: High blood pressure || id:ukb-b-14177	genus Terrisporobacter	Weighted mode	5	-0.0197159	0.00921168	0.0990523
Vascular/heart problems diagnosed by doctor: High blood pressure || id:ukb-b-14177	genus .Eubacteriumbrachygroup	MR Egger	10	-0.0249845	0.0106352	0.0467382
Vascular/heart problems diagnosed by doctor: High blood pressure || id:ukb-b-14177	genus .Eubacteriumbrachygroup	Weighted median	10	-0.00727345	0.00390905	0.0627911
Vascular/heart problems diagnosed by doctor: High blood pressure || id:ukb-b-14177	genus .Eubacteriumbrachygroup	Inverse variance weighted	10	-0.00690803	0.00308524	0.0251524
Vascular/heart problems diagnosed by doctor: High blood pressure || id:ukb-b-14177	genus .Eubacteriumbrachygroup	Simple mode	10	-0.00712403	0.00660262	0.308668
Vascular/heart problems diagnosed by doctor: High blood pressure || id:ukb-b-14177	genus .Eubacteriumbrachygroup	Weighted mode	10	-0.00725192	0.00628328	0.278161
Vascular/heart problems diagnosed by doctor: High blood pressure || id:ukb-b-14177	order Burkholderiales	MR Egger	11	0.036009	0.0244335	0.174642
Vascular/heart problems diagnosed by doctor: High blood pressure || id:ukb-b-14177	order Burkholderiales	Weighted median	11	0.0173441	0.0078284	0.0267231
Vascular/heart problems diagnosed by doctor: High blood pressure || id:ukb-b-14177	order Burkholderiales	Inverse variance weighted	11	0.0154152	0.00725967	0.0337196
Vascular/heart problems diagnosed by doctor: High blood pressure || id:ukb-b-14177	order Burkholderiales	Simple mode	11	0.0213152	0.0142402	0.165317
Vascular/heart problems diagnosed by doctor: High blood pressure || id:ukb-b-14177	order Burkholderiales	Weighted mode	11	0.019525	0.0129622	0.162909
Vascular/heart problems diagnosed by doctor: High blood pressure || id:ukb-b-14177	genus Ruminococcus2	MR Egger	15	-0.0152919	0.0129412	0.25851
Vascular/heart problems diagnosed by doctor: High blood pressure || id:ukb-b-14177	genus Ruminococcus2	Weighted median	15	-0.0099753	0.00615371	0.105013
Vascular/heart problems diagnosed by doctor: High blood pressure || id:ukb-b-14177	genus Ruminococcus2	Inverse variance weighted	15	-0.012298	0.00462156	0.00779069
Vascular/heart problems diagnosed by doctor: High blood pressure || id:ukb-b-14177	genus Ruminococcus2	Simple mode	15	-0.0149174	0.0107265	0.186028
Vascular/heart problems diagnosed by doctor: High blood pressure || id:ukb-b-14177	genus Ruminococcus2	Weighted mode	15	-0.0118574	0.00937478	0.226584
Vascular/heart problems diagnosed by doctor: High blood pressure || id:ukb-b-14177	genus Adlercreutzia	MR Egger	8	-0.0216913	0.0203611	0.327707
Vascular/heart problems diagnosed by doctor: High blood pressure || id:ukb-b-14177	genus Adlercreutzia	Weighted median	8	-0.0109146	0.00587821	0.0633417
Vascular/heart problems diagnosed by doctor: High blood pressure || id:ukb-b-14177	genus Adlercreutzia	Inverse variance weighted	8	-0.00950753	0.00451438	0.0351999
Vascular/heart problems diagnosed by doctor: High blood pressure || id:ukb-b-14177	genus Adlercreutzia	Simple mode	8	-0.0110457	0.00855108	0.237461
Vascular/heart problems diagnosed by doctor: High blood pressure || id:ukb-b-14177	genus Adlercreutzia	Weighted mode	8	-0.0114433	0.00880276	0.234777
Vascular/heart problems diagnosed by doctor: High blood pressure || id:ukb-b-14177	family Alcaligenaceae	MR Egger	12	0.0288808	0.0234406	0.246102
Vascular/heart problems diagnosed by doctor: High blood pressure || id:ukb-b-14177	family Alcaligenaceae	Weighted median	12	0.00810105	0.00681707	0.234696
Vascular/heart problems diagnosed by doctor: High blood pressure || id:ukb-b-14177	family Alcaligenaceae	Inverse variance weighted	12	0.0104639	0.00510068	0.0402204
Vascular/heart problems diagnosed by doctor: High blood pressure || id:ukb-b-14177	family Alcaligenaceae	Simple mode	12	0.00423382	0.0122111	0.735344
Vascular/heart problems diagnosed by doctor: High blood pressure || id:ukb-b-14177	family Alcaligenaceae	Weighted mode	12	0.00445367	0.0114684	0.705172
Vascular/heart problems diagnosed by doctor: High blood pressure || id:ukb-b-14177	genus LachnospiraceaeNK4A136group	MR Egger	15	-0.00221105	0.00965977	0.822514
Vascular/heart problems diagnosed by doctor: High blood pressure || id:ukb-b-14177	genus LachnospiraceaeNK4A136group	Weighted median	15	-0.00377805	0.00587088	0.519885
Vascular/heart problems diagnosed by doctor: High blood pressure || id:ukb-b-14177	genus LachnospiraceaeNK4A136group	Inverse variance weighted	15	-0.0104703	0.00467709	0.0251801
Vascular/heart problems diagnosed by doctor: High blood pressure || id:ukb-b-14177	genus LachnospiraceaeNK4A136group	Simple mode	15	-0.00337122	0.0102263	0.746537
Vascular/heart problems diagnosed by doctor: High blood pressure || id:ukb-b-14177	genus LachnospiraceaeNK4A136group	Weighted mode	15	-0.00313364	0.00703663	0.662888

## Sheet: Table S3
outcome	exposure	method	nsnp	b	se	pval
family Bacteroidales S24 7group	systolic blood pressure || id:ieu-b-38	MR Egger	378	0.00840655	0.00855341	0.326323
family Bacteroidales S24 7group	systolic blood pressure || id:ieu-b-38	Weighted median	378	0.00373691	0.0051241	0.465829
family Bacteroidales S24 7group	systolic blood pressure || id:ieu-b-38	Inverse variance weighted	378	-0.00143981	0.00319995	0.652749
family Bacteroidales S24 7group	systolic blood pressure || id:ieu-b-38	Simple mode	378	0.00397834	0.0139667	0.775919
family Bacteroidales S24 7group	systolic blood pressure || id:ieu-b-38	Weighted mode	378	0.00713281	0.009554	0.455783
family Prevotellaceae	systolic blood pressure || id:ieu-b-38	MR Egger	380	-0.0112991	0.00616084	0.0674359
family Prevotellaceae	systolic blood pressure || id:ieu-b-38	Weighted median	380	-0.00795068	0.00365377	0.0295536
family Prevotellaceae	systolic blood pressure || id:ieu-b-38	Inverse variance weighted	380	-0.00167322	0.0023044	0.467778
family Prevotellaceae	systolic blood pressure || id:ieu-b-38	Simple mode	380	-0.0154298	0.0108164	0.154541
family Prevotellaceae	systolic blood pressure || id:ieu-b-38	Weighted mode	380	-0.0145955	0.00767414	0.0579406
genus Collinsella	systolic blood pressure || id:ieu-b-38	MR Egger	380	-0.0112805	0.00625919	0.0723051
genus Collinsella	systolic blood pressure || id:ieu-b-38	Weighted median	380	3.51219e-05	0.0037344	0.992496
genus Collinsella	systolic blood pressure || id:ieu-b-38	Inverse variance weighted	380	0.000876463	0.00233733	0.707672
genus Collinsella	systolic blood pressure || id:ieu-b-38	Simple mode	380	0.00625141	0.0105541	0.553989
genus Collinsella	systolic blood pressure || id:ieu-b-38	Weighted mode	380	-0.00213589	0.00858287	0.803608
genus Eubacterium brachy group	systolic blood pressure || id:ieu-b-38	MR Egger	375	0.0193002	0.0120066	0.108799
genus Eubacterium brachy group	systolic blood pressure || id:ieu-b-38	Weighted median	375	-0.000406032	0.00679184	0.952329
genus Eubacterium brachy group	systolic blood pressure || id:ieu-b-38	Inverse variance weighted	375	0.00166923	0.0044489	0.707512
genus Eubacterium brachy group	systolic blood pressure || id:ieu-b-38	Simple mode	375	-0.0232415	0.0224483	0.301181
genus Eubacterium brachy group	systolic blood pressure || id:ieu-b-38	Weighted mode	375	-0.0148594	0.0175824	0.398578
genus Lachnospiraceae UCG010	systolic blood pressure || id:ieu-b-38	MR Egger	380	0.00460928	0.00690928	0.505107
genus Lachnospiraceae UCG010	systolic blood pressure || id:ieu-b-38	Weighted median	380	0.00257425	0.00386506	0.505391
genus Lachnospiraceae UCG010	systolic blood pressure || id:ieu-b-38	Inverse variance weighted	380	0.00226193	0.00258158	0.380931
genus Lachnospiraceae UCG010	systolic blood pressure || id:ieu-b-38	Simple mode	380	0.00105018	0.0126712	0.933991
genus Lachnospiraceae UCG010	systolic blood pressure || id:ieu-b-38	Weighted mode	380	0.00383848	0.00834126	0.645651
genus Prevotella7	systolic blood pressure || id:ieu-b-38	MR Egger	370	-0.0156676	0.0130764	0.231625
genus Prevotella7	systolic blood pressure || id:ieu-b-38	Weighted median	370	-0.0152955	0.00785527	0.0515151
genus Prevotella7	systolic blood pressure || id:ieu-b-38	Inverse variance weighted	370	-0.0107052	0.00483379	0.0267831
genus Prevotella7	systolic blood pressure || id:ieu-b-38	Simple mode	370	-0.0225106	0.0265158	0.396459
genus Prevotella7	systolic blood pressure || id:ieu-b-38	Weighted mode	370	-0.0275357	0.0192669	0.153802
genus Subdoligranulum	systolic blood pressure || id:ieu-b-38	MR Egger	382	0.000866532	0.0056569	0.878336
genus Subdoligranulum	systolic blood pressure || id:ieu-b-38	Weighted median	382	0.000841869	0.00324694	0.795419
genus Subdoligranulum	systolic blood pressure || id:ieu-b-38	Inverse variance weighted	382	-0.00244782	0.00211486	0.247093
genus Subdoligranulum	systolic blood pressure || id:ieu-b-38	Simple mode	382	0.0104596	0.00963866	0.278531
genus Subdoligranulum	systolic blood pressure || id:ieu-b-38	Weighted mode	382	0.00785875	0.00697426	0.260527
genus Terrisporobacter	systolic blood pressure || id:ieu-b-38	MR Egger	376	-0.00909079	0.00980796	0.354587
genus Terrisporobacter	systolic blood pressure || id:ieu-b-38	Weighted median	376	0.000543454	0.00552129	0.921592
genus Terrisporobacter	systolic blood pressure || id:ieu-b-38	Inverse variance weighted	376	0.00327533	0.00363887	0.368068
genus Terrisporobacter	systolic blood pressure || id:ieu-b-38	Simple mode	376	0.00759003	0.0169114	0.653828
genus Terrisporobacter	systolic blood pressure || id:ieu-b-38	Weighted mode	376	-0.0031942	0.0122298	0.794096
unknown genus	systolic blood pressure || id:ieu-b-38	MR Egger	378	0.00840655	0.00855341	0.326323
unknown genus	systolic blood pressure || id:ieu-b-38	Weighted median	378	0.00373691	0.00505818	0.460037
unknown genus	systolic blood pressure || id:ieu-b-38	Inverse variance weighted	378	-0.00143981	0.00319995	0.652749
unknown genus	systolic blood pressure || id:ieu-b-38	Simple mode	378	0.00397834	0.0145597	0.784816
unknown genus	systolic blood pressure || id:ieu-b-38	Weighted mode	378	0.00713281	0.0097005	0.462612
unknown genus	systolic blood pressure || id:ieu-b-38	MR Egger	379	-0.00200236	0.00667925	0.764504
unknown genus	systolic blood pressure || id:ieu-b-38	Weighted median	379	0.00186923	0.0037884	0.621724
unknown genus	systolic blood pressure || id:ieu-b-38	Inverse variance weighted	379	0.0007189	0.00249786	0.773495
unknown genus	systolic blood pressure || id:ieu-b-38	Simple mode	379	-0.00259023	0.0117582	0.825763
unknown genus	systolic blood pressure || id:ieu-b-38	Weighted mode	379	0.0064064	0.00757305	0.398117
family Bifidobacteriaceae	diastolic blood pressure || id:ieu-b-39	MR Egger	380	0.0117026	0.0100299	0.244036
family Bifidobacteriaceae	diastolic blood pressure || id:ieu-b-39	Weighted median	380	0.00223111	0.006088	0.71401
family Bifidobacteriaceae	diastolic blood pressure || id:ieu-b-39	Inverse variance weighted	380	-0.0015808	0.00396876	0.690401
family Bifidobacteriaceae	diastolic blood pressure || id:ieu-b-39	Simple mode	380	-0.00412862	0.016707	0.80495
family Bifidobacteriaceae	diastolic blood pressure || id:ieu-b-39	Weighted mode	380	0.00714631	0.0121178	0.555718
family Prevotellaceae	diastolic blood pressure || id:ieu-b-39	MR Egger	380	-0.0111572	0.0104487	0.286285
family Prevotellaceae	diastolic blood pressure || id:ieu-b-39	Weighted median	380	-0.00968664	0.00640544	0.13047
family Prevotellaceae	diastolic blood pressure || id:ieu-b-39	Inverse variance weighted	380	-0.00646217	0.0041324	0.117869
family Prevotellaceae	diastolic blood pressure || id:ieu-b-39	Simple mode	380	-0.0222404	0.0195404	0.255765
family Prevotellaceae	diastolic blood pressure || id:ieu-b-39	Weighted mode	380	-0.0172615	0.0120398	0.152482
genus Anaerostipes	diastolic blood pressure || id:ieu-b-39	MR Egger	380	0.00999126	0.00925571	0.281067
genus Anaerostipes	diastolic blood pressure || id:ieu-b-39	Weighted median	380	0.00155645	0.00604297	0.796743
genus Anaerostipes	diastolic blood pressure || id:ieu-b-39	Inverse variance weighted	380	0.00266245	0.00366237	0.467241
genus Anaerostipes	diastolic blood pressure || id:ieu-b-39	Simple mode	380	0.00649366	0.0156111	0.677671
genus Anaerostipes	diastolic blood pressure || id:ieu-b-39	Weighted mode	380	0.000939271	0.0108266	0.930911
genus Escherichia Shigella	diastolic blood pressure || id:ieu-b-39	MR Egger	378	-0.00870588	0.0109739	0.428089
genus Escherichia Shigella	diastolic blood pressure || id:ieu-b-39	Weighted median	378	-0.00353057	0.00733471	0.630267
genus Escherichia Shigella	diastolic blood pressure || id:ieu-b-39	Inverse variance weighted	378	-0.0023769	0.00434465	0.584319
genus Escherichia Shigella	diastolic blood pressure || id:ieu-b-39	Simple mode	378	0.00477665	0.0204981	0.815865
genus Escherichia Shigella	diastolic blood pressure || id:ieu-b-39	Weighted mode	378	-0.00262883	0.0130017	0.839876
genus Phascolarctobacterium	diastolic blood pressure || id:ieu-b-39	MR Egger	378	0.0164939	0.01144	0.150198
genus Phascolarctobacterium	diastolic blood pressure || id:ieu-b-39	Weighted median	378	0.00773588	0.00757623	0.30722
genus Phascolarctobacterium	diastolic blood pressure || id:ieu-b-39	Inverse variance weighted	378	0.00368138	0.00452765	0.416168
genus Phascolarctobacterium	diastolic blood pressure || id:ieu-b-39	Simple mode	378	-0.0242093	0.01877	0.197917
genus Phascolarctobacterium	diastolic blood pressure || id:ieu-b-39	Weighted mode	378	0.00925325	0.0138001	0.502938
genus Prevotella7	diastolic blood pressure || id:ieu-b-39	MR Egger	373	-0.025155	0.0224906	0.264091
genus Prevotella7	diastolic blood pressure || id:ieu-b-39	Weighted median	373	-0.0117778	0.0131956	0.372093
genus Prevotella7	diastolic blood pressure || id:ieu-b-39	Inverse variance weighted	373	-0.0013691	0.00879482	0.876293
genus Prevotella7	diastolic blood pressure || id:ieu-b-39	Simple mode	373	0.00888024	0.0442268	0.840974
genus Prevotella7	diastolic blood pressure || id:ieu-b-39	Weighted mode	373	-0.0148496	0.0262851	0.572452
genus Terrisporobacter	diastolic blood pressure || id:ieu-b-39	MR Egger	375	-0.0106732	0.01543	0.489546
genus Terrisporobacter	diastolic blood pressure || id:ieu-b-39	Weighted median	375	0.000275093	0.00966129	0.977284
genus Terrisporobacter	diastolic blood pressure || id:ieu-b-39	Inverse variance weighted	375	-0.00368484	0.00604	0.541814
genus Terrisporobacter	diastolic blood pressure || id:ieu-b-39	Simple mode	375	0.0149739	0.0270764	0.580576
genus Terrisporobacter	diastolic blood pressure || id:ieu-b-39	Weighted mode	375	0.00367134	0.0162285	0.821147
order Bifidobacteriales	diastolic blood pressure || id:ieu-b-39	MR Egger	380	0.0117026	0.0100299	0.244036
order Bifidobacteriales	diastolic blood pressure || id:ieu-b-39	Weighted median	380	0.00223111	0.00591287	0.705928
order Bifidobacteriales	diastolic blood pressure || id:ieu-b-39	Inverse variance weighted	380	-0.0015808	0.00396876	0.690401
order Bifidobacteriales	diastolic blood pressure || id:ieu-b-39	Simple mode	380	-0.00412862	0.0164969	0.802517
order Bifidobacteriales	diastolic blood pressure || id:ieu-b-39	Weighted mode	380	0.00714631	0.0129278	0.580736
phylum Verrucomicrobia	diastolic blood pressure || id:ieu-b-39	MR Egger	379	0.0035035	0.01111	0.752673
phylum Verrucomicrobia	diastolic blood pressure || id:ieu-b-39	Weighted median	379	0.00548261	0.00693264	0.429037
phylum Verrucomicrobia	diastolic blood pressure || id:ieu-b-39	Inverse variance weighted	379	0.00192549	0.00438895	0.660869
phylum Verrucomicrobia	diastolic blood pressure || id:ieu-b-39	Simple mode	379	0.00391191	0.0201516	0.846183
phylum Verrucomicrobia	diastolic blood pressure || id:ieu-b-39	Weighted mode	379	-0.00126909	0.0151522	0.933295
family Alcaligenaceae	Vascular/heart problems diagnosed by doctor: High blood pressure || id:ukb-b-14177	MR Egger	183	0.173128	0.317762	0.586537
family Alcaligenaceae	Vascular/heart problems diagnosed by doctor: High blood pressure || id:ukb-b-14177	Weighted median	183	0.0782811	0.169533	0.644265
family Alcaligenaceae	Vascular/heart problems diagnosed by doctor: High blood pressure || id:ukb-b-14177	Inverse variance weighted	183	0.0456156	0.111623	0.682791
family Alcaligenaceae	Vascular/heart problems diagnosed by doctor: High blood pressure || id:ukb-b-14177	Simple mode	183	-0.0598505	0.461614	0.896983
family Alcaligenaceae	Vascular/heart problems diagnosed by doctor: High blood pressure || id:ukb-b-14177	Weighted mode	183	0.15145	0.348186	0.6641
genus Adlercreutzia	Vascular/heart problems diagnosed by doctor: High blood pressure || id:ukb-b-14177	MR Egger	183	0.0995684	0.465013	0.830695
genus Adlercreutzia	Vascular/heart problems diagnosed by doctor: High blood pressure || id:ukb-b-14177	Weighted median	183	0.0845277	0.246103	0.731249
genus Adlercreutzia	Vascular/heart problems diagnosed by doctor: High blood pressure || id:ukb-b-14177	Inverse variance weighted	183	0.127059	0.163047	0.435815
genus Adlercreutzia	Vascular/heart problems diagnosed by doctor: High blood pressure || id:ukb-b-14177	Simple mode	183	0.634397	0.68516	0.355719
genus Adlercreutzia	Vascular/heart problems diagnosed by doctor: High blood pressure || id:ukb-b-14177	Weighted mode	183	0.743063	0.571899	0.195488
genus Eubacterium brachy group	Vascular/heart problems diagnosed by doctor: High blood pressure || id:ukb-b-14177	MR Egger	181	0.998624	0.651776	0.127249
genus Eubacterium brachy group	Vascular/heart problems diagnosed by doctor: High blood pressure || id:ukb-b-14177	Weighted median	181	0.588531	0.337891	0.0815471
genus Eubacterium brachy group	Vascular/heart problems diagnosed by doctor: High blood pressure || id:ukb-b-14177	Inverse variance weighted	181	0.279934	0.228758	0.221061
genus Eubacterium brachy group	Vascular/heart problems diagnosed by doctor: High blood pressure || id:ukb-b-14177	Simple mode	181	1.54276	1.03926	0.139429
genus Eubacterium brachy group	Vascular/heart problems diagnosed by doctor: High blood pressure || id:ukb-b-14177	Weighted mode	181	1.28212	0.898837	0.155478
genus Lachnospiraceae NK4A136 group	Vascular/heart problems diagnosed by doctor: High blood pressure || id:ukb-b-14177	MR Egger	183	0.00895243	0.314035	0.977289
genus Lachnospiraceae NK4A136 group	Vascular/heart problems diagnosed by doctor: High blood pressure || id:ukb-b-14177	Weighted median	183	-0.0292753	0.164401	0.858666
genus Lachnospiraceae NK4A136 group	Vascular/heart problems diagnosed by doctor: High blood pressure || id:ukb-b-14177	Inverse variance weighted	183	-0.0598491	0.110221	0.587136
genus Lachnospiraceae NK4A136 group	Vascular/heart problems diagnosed by doctor: High blood pressure || id:ukb-b-14177	Simple mode	183	-0.10411	0.426654	0.807495
genus Lachnospiraceae NK4A136 group	Vascular/heart problems diagnosed by doctor: High blood pressure || id:ukb-b-14177	Weighted mode	183	0.0300913	0.396929	0.939653
genus Ruminococcus2	Vascular/heart problems diagnosed by doctor: High blood pressure || id:ukb-b-14177	MR Egger	183	-0.0343379	0.342849	0.920332
genus Ruminococcus2	Vascular/heart problems diagnosed by doctor: High blood pressure || id:ukb-b-14177	Weighted median	183	-0.14707	0.186094	0.429352
genus Ruminococcus2	Vascular/heart problems diagnosed by doctor: High blood pressure || id:ukb-b-14177	Inverse variance weighted	183	-0.164378	0.120227	0.171554
genus Ruminococcus2	Vascular/heart problems diagnosed by doctor: High blood pressure || id:ukb-b-14177	Simple mode	183	0.131097	0.466799	0.77915
genus Ruminococcus2	Vascular/heart problems diagnosed by doctor: High blood pressure || id:ukb-b-14177	Weighted mode	183	-0.0464673	0.331767	0.888768
genus Terrisporobacter	Vascular/heart problems diagnosed by doctor: High blood pressure || id:ukb-b-14177	MR Egger	182	-0.606799	0.506564	0.232542
genus Terrisporobacter	Vascular/heart problems diagnosed by doctor: High blood pressure || id:ukb-b-14177	Weighted median	182	0.110933	0.280424	0.692408
genus Terrisporobacter	Vascular/heart problems diagnosed by doctor: High blood pressure || id:ukb-b-14177	Inverse variance weighted	182	0.0436627	0.177976	0.806201
genus Terrisporobacter	Vascular/heart problems diagnosed by doctor: High blood pressure || id:ukb-b-14177	Simple mode	182	0.181784	0.689133	0.792244
genus Terrisporobacter	Vascular/heart problems diagnosed by doctor: High blood pressure || id:ukb-b-14177	Weighted mode	182	0.100774	0.46709	0.829427
order Burkholderiales	Vascular/heart problems diagnosed by doctor: High blood pressure || id:ukb-b-14177	MR Egger	183	0.199441	0.315081	0.527545
order Burkholderiales	Vascular/heart problems diagnosed by doctor: High blood pressure || id:ukb-b-14177	Weighted median	183	-0.0155253	0.170753	0.927554
order Burkholderiales	Vascular/heart problems diagnosed by doctor: High blood pressure || id:ukb-b-14177	Inverse variance weighted	183	0.0178258	0.11068	0.872049
order Burkholderiales	Vascular/heart problems diagnosed by doctor: High blood pressure || id:ukb-b-14177	Simple mode	183	-0.333578	0.505686	0.510309
order Burkholderiales	Vascular/heart problems diagnosed by doctor: High blood pressure || id:ukb-b-14177	Weighted mode	183	-0.0803842	0.379063	0.832297
